# Supplementary material for: Multi-population cohort meta-analysis of human intestinal microbiota in early life reveals the existence of infant community state types (ICSTs)
Source: Comput Struct Biotechnol J. 2020 Sep 15;18:2480–93. doi: 10.1016/j.csbj.2020.08.028 (PMC7516180; doi:10.1016/j.csbj.2020.08.028)
Supplement: Supplementary data 1 [file mmc1.xlsx]

## Sheet: Table S1
Table S1. List of samples included in the longitudinal meta-analysis.
run/sample	Bioproject	Gender	Delivery	Feeding	Nation	Age(days)	Age(months)	Age-group	Technology	PrimerRegion	study	Number of final reads
ERR498690	PRJEB5482	female	-	formula	Bangladesh	1	0.032855	0-1M	Illumina MiSeq	V1-V2	24896187	5694
ERR498720	PRJEB5482	female	-	Breast_Milk	Bangladesh	4	0.13142	0-1M	Illumina MiSeq	V1-V2	24896187	8307
ERR499538	PRJEB5482	female	-	Breast_Milk	Bangladesh	4	0.13142	0-1M	Illumina MiSeq	V1-V2	24896187	8736
ERR498793	PRJEB5482	female	-	Breast_Milk	Bangladesh	1	0.032855	0-1M	Illumina MiSeq	V1-V2	24896187	10125
ERR498479	PRJEB5482	female	-	Breast_Milk	Bangladesh	4	0.13142	0-1M	Illumina MiSeq	V1-V2	24896187	12321
ERR499160	PRJEB5482	female	-	Breast_Milk	Bangladesh	5	0.164275	0-1M	Illumina MiSeq	V1-V2	24896187	14181
ERR500902	PRJEB5482	female	-	Breast_Milk	Bangladesh	5	0.164275	0-1M	Illumina MiSeq	V1-V2	24896187	14193
ERR498589	PRJEB5482	female	-	Breast_Milk	Bangladesh	8	0.26284	0-1M	Illumina MiSeq	V1-V2	24896187	15344
ERR499250	PRJEB5482	female	-	Breast_Milk	Bangladesh	15	0.492824	0-1M	Illumina MiSeq	V1-V2	24896187	15773
ERR499554	PRJEB5482	female	-	Breast_Milk	Bangladesh	15	0.492824	0-1M	Illumina MiSeq	V1-V2	24896187	16096
ERR500960	PRJEB5482	female	-	Breast_Milk	Bangladesh	5	0.164275	0-1M	Illumina MiSeq	V1-V2	24896187	16163
ERR498743	PRJEB5482	female	-	Breast_Milk	Bangladesh	12	0.39426	0-1M	Illumina MiSeq	V1-V2	24896187	17737
ERR501140	PRJEB5482	female	-	Breast_Milk	Bangladesh	5	0.164275	0-1M	Illumina MiSeq	V1-V2	24896187	19041
ERR498813	PRJEB5482	female	-	Breast_Milk	Bangladesh	6	0.19713	0-1M	Illumina MiSeq	V1-V2	24896187	19577
ERR501188	PRJEB5482	female	-	Breast_Milk	Bangladesh	8	0.26284	0-1M	Illumina MiSeq	V1-V2	24896187	22150
ERR498563	PRJEB5482	female	-	Breast_Milk	Bangladesh	14	0.45997	0-1M	Illumina MiSeq	V1-V2	24896187	23391
ERR501211	PRJEB5482	female	-	Breast_Milk	Bangladesh	8	0.26284	0-1M	Illumina MiSeq	V1-V2	24896187	23977
ERR501072	PRJEB5482	female	-	Breast_Milk	Bangladesh	4	0.13142	0-1M	Illumina MiSeq	V1-V2	24896187	24086
ERR501012	PRJEB5482	female	-	Breast_Milk	Bangladesh	4	0.13142	0-1M	Illumina MiSeq	V1-V2	24896187	26621
ERR500859	PRJEB5482	female	-	Breast_Milk	Bangladesh	15	0.492824	0-1M	Illumina MiSeq	V1-V2	24896187	29413
ERR498528	PRJEB5482	female	-	Breast_Milk	Bangladesh	7	0.229985	0-1M	Illumina MiSeq	V1-V2	24896187	29671
ERR498559	PRJEB5482	male	-	Breast_Milk	Bangladesh	6	0.19713	0-1M	Illumina MiSeq	V1-V2	24896187	4798
ERR498555	PRJEB5482	male	-	Breast_Milk	Bangladesh	6	0.19713	0-1M	Illumina MiSeq	V1-V2	24896187	14344
ERR501118	PRJEB5482	male	-	Breast_Milk	Bangladesh	5	0.164275	0-1M	Illumina MiSeq	V1-V2	24896187	16954
ERR498658	PRJEB5482	male	-	Breast_Milk	Bangladesh	8	0.26284	0-1M	Illumina MiSeq	V1-V2	24896187	17175
ERR501258	PRJEB5482	male	-	Breast_Milk	Bangladesh	5	0.164275	0-1M	Illumina MiSeq	V1-V2	24896187	17289
ERR501053	PRJEB5482	male	-	Breast_Milk	Bangladesh	9	0.295695	0-1M	Illumina MiSeq	V1-V2	24896187	17982
ERR501095	PRJEB5482	male	-	Breast_Milk	Bangladesh	10	0.32855	0-1M	Illumina MiSeq	V1-V2	24896187	18260
ERR500884	PRJEB5482	male	-	Breast_Milk	Bangladesh	5	0.164275	0-1M	Illumina MiSeq	V1-V2	24896187	19317
ERR498809	PRJEB5482	male	-	Breast_Milk	Bangladesh	6	0.19713	0-1M	Illumina MiSeq	V1-V2	24896187	20805
ERR498667	PRJEB5482	male	-	Breast_Milk	Bangladesh	8	0.26284	0-1M	Illumina MiSeq	V1-V2	24896187	20981
ERR500842	PRJEB5482	male	-	Breast_Milk	Bangladesh	4	0.13142	0-1M	Illumina MiSeq	V1-V2	24896187	21246
ERR501164	PRJEB5482	male	-	Breast_Milk	Bangladesh	8	0.26284	0-1M	Illumina MiSeq	V1-V2	24896187	21973
ERR500819	PRJEB5482	male	-	Breast_Milk	Bangladesh	3	0.0985649	0-1M	Illumina MiSeq	V1-V2	24896187	22521
ERR501030	PRJEB5482	male	-	Breast_Milk	Bangladesh	5	0.164275	0-1M	Illumina MiSeq	V1-V2	24896187	22599
ERR500869	PRJEB5482	male	-	Breast_Milk	Bangladesh	4	0.13142	0-1M	Illumina MiSeq	V1-V2	24896187	23724
ERR500831	PRJEB5482	male	-	Breast_Milk	Bangladesh	7	0.229985	0-1M	Illumina MiSeq	V1-V2	24896187	25434
ERR500990	PRJEB5482	male	-	Breast_Milk	Bangladesh	12	0.39426	0-1M	Illumina MiSeq	V1-V2	24896187	30642
ERR500935	PRJEB5482	male	-	Breast_Milk	Bangladesh	5	0.164275	0-1M	Illumina MiSeq	V1-V2	24896187	31712
ERR501282	PRJEB5482	male	-	Breast_Milk	Bangladesh	6	0.19713	0-1M	Illumina MiSeq	V1-V2	24896187	40141
ERR501305	PRJEB5482	male	-	Breast_Milk	Bangladesh	6	0.19713	0-1M	Illumina MiSeq	V1-V2	24896187	41620
ERR499246	PRJEB5482	female	-	Breast_Milk	Bangladesh	455	14.949	12-36M	Illumina MiSeq	V1-V2	24896187	7015
ERR499550	PRJEB5482	female	-	Breast_Milk	Bangladesh	575	18.8916	12-36M	Illumina MiSeq	V1-V2	24896187	8533
ERR499541	PRJEB5482	female	-	Breast_Milk	Bangladesh	368	12.0906	12-36M	Illumina MiSeq	V1-V2	24896187	8658
ERR498767	PRJEB5482	female	-	formula	Bangladesh	699	22.9656	12-36M	Illumina MiSeq	V1-V2	24896187	8756
ERR498888	PRJEB5482	female	-	Breast_Milk	Bangladesh	455	14.949	12-36M	Illumina MiSeq	V1-V2	24896187	9817
ERR498856	PRJEB5482	female	-	Breast_Milk	Bangladesh	516	16.9532	12-36M	Illumina MiSeq	V1-V2	24896187	11203
ERR499547	PRJEB5482	female	-	Breast_Milk	Bangladesh	372	12.222	12-36M	Illumina MiSeq	V1-V2	24896187	11227
ERR498830	PRJEB5482	female	-	Breast_Milk	Bangladesh	668	21.9471	12-36M	Illumina MiSeq	V1-V2	24896187	11609
ERR498912	PRJEB5482	female	-	formula	Bangladesh	368	12.0906	12-36M	Illumina MiSeq	V1-V2	24896187	14250
ERR499232	PRJEB5482	female	-	Breast_Milk	Bangladesh	638	20.9615	12-36M	Illumina MiSeq	V1-V2	24896187	14857
ERR498759	PRJEB5482	female	-	Breast_Milk	Bangladesh	700	22.9985	12-36M	Illumina MiSeq	V1-V2	24896187	15048
ERR499137	PRJEB5482	female	-	Breast_Milk	Bangladesh	366	12.0249	12-36M	Illumina MiSeq	V1-V2	24896187	15057
ERR499221	PRJEB5482	female	-	Breast_Milk	Bangladesh	575	18.8916	12-36M	Illumina MiSeq	V1-V2	24896187	15521
ERR501248	PRJEB5482	female	-	Breast_Milk	Bangladesh	646	21.2243	12-36M	Illumina MiSeq	V1-V2	24896187	16818
ERR501223	PRJEB5482	female	-	Breast_Milk	Bangladesh	583	19.1544	12-36M	Illumina MiSeq	V1-V2	24896187	17894
ERR501085	PRJEB5482	female	-	Breast_Milk	Bangladesh	660	21.6843	12-36M	Illumina MiSeq	V1-V2	24896187	18074
ERR500790	PRJEB5482	female	-	Breast_Milk	Bangladesh	588	19.3187	12-36M	Illumina MiSeq	V1-V2	24896187	19698
ERR500785	PRJEB5482	female	-	Breast_Milk	Bangladesh	724	23.787	12-36M	Illumina MiSeq	V1-V2	24896187	21539
ERR501202	PRJEB5482	female	-	Breast_Milk	Bangladesh	678	22.2757	12-36M	Illumina MiSeq	V1-V2	24896187	22309
ERR501154	PRJEB5482	female	-	Breast_Milk	Bangladesh	644	21.1586	12-36M	Illumina MiSeq	V1-V2	24896187	23740
ERR501369	PRJEB5482	female	-	Breast_Milk	Bangladesh	704	23.1299	12-36M	Illumina MiSeq	V1-V2	24896187	42712
ERR501370	PRJEB5482	female	-	Breast_Milk	Bangladesh	706	23.1956	12-36M	Illumina MiSeq	V1-V2	24896187	85620
ERR500928	PRJEB5482	male	-	Breast_Milk	Bangladesh	710	23.327	12-36M	Illumina MiSeq	V1-V2	24896187	2710
ERR499189	PRJEB5482	male	-	Breast_Milk	Bangladesh	668	21.9471	12-36M	Illumina MiSeq	V1-V2	24896187	9863
ERR499545	PRJEB5482	male	-	formula	Bangladesh	372	12.222	12-36M	Illumina MiSeq	V1-V2	24896187	10539
ERR501132	PRJEB5482	male	-	Breast_Milk	Bangladesh	701	23.0313	12-36M	Illumina MiSeq	V1-V2	24896187	10717
ERR501003	PRJEB5482	male	-	formula	Bangladesh	679	22.3085	12-36M	Illumina MiSeq	V1-V2	24896187	14358
ERR498844	PRJEB5482	male	-	Breast_Milk	Bangladesh	639	20.9943	12-36M	Illumina MiSeq	V1-V2	24896187	15091
ERR501044	PRJEB5482	male	-	Breast_Milk	Bangladesh	680	22.3414	12-36M	Illumina MiSeq	V1-V2	24896187	15264
ERR498871	PRJEB5482	male	-	Breast_Milk	Bangladesh	638	20.9615	12-36M	Illumina MiSeq	V1-V2	24896187	15851
ERR500801	PRJEB5482	male	-	Breast_Milk	Bangladesh	673	22.1114	12-36M	Illumina MiSeq	V1-V2	24896187	16571
ERR500797	PRJEB5482	male	-	Breast_Milk	Bangladesh	715	23.4913	12-36M	Illumina MiSeq	V1-V2	24896187	17641
ERR501180	PRJEB5482	male	-	Breast_Milk	Bangladesh	702	23.0642	12-36M	Illumina MiSeq	V1-V2	24896187	17664
ERR501273	PRJEB5482	male	-	Breast_Milk	Bangladesh	679	22.3085	12-36M	Illumina MiSeq	V1-V2	24896187	18207
ERR500815	PRJEB5482	male	-	formula	Bangladesh	702	23.0642	12-36M	Illumina MiSeq	V1-V2	24896187	19294
ERR501066	PRJEB5482	male	-	Breast_Milk	Bangladesh	738	24.247	12-36M	Illumina MiSeq	V1-V2	24896187	19453
ERR498839	PRJEB5482	male	-	Breast_Milk	Bangladesh	638	20.9615	12-36M	Illumina MiSeq	V1-V2	24896187	19660
ERR501110	PRJEB5482	male	-	formula	Bangladesh	717	23.557	12-36M	Illumina MiSeq	V1-V2	24896187	21355
ERR500818	PRJEB5482	male	-	Breast_Milk	Bangladesh	706	23.1956	12-36M	Illumina MiSeq	V1-V2	24896187	21359
ERR500807	PRJEB5482	male	-	Breast_Milk	Bangladesh	703	23.097	12-36M	Illumina MiSeq	V1-V2	24896187	27073
ERR501297	PRJEB5482	male	-	Breast_Milk	Bangladesh	700	22.9656	12-36M	Illumina MiSeq	V1-V2	24896187	32165
ERR501368	PRJEB5482	male	-	Breast_Milk	Bangladesh	700	22.9985	12-36M	Illumina MiSeq	V1-V2	24896187	35220
ERR501372	PRJEB5482	male	-	Breast_Milk	Bangladesh	703	23.097	12-36M	Illumina MiSeq	V1-V2	24896187	74047
ERR498747	PRJEB5482	female	-	Breast_Milk	Bangladesh	155	5.09252	1-6M	Illumina MiSeq	V1-V2	24896187	1521
ERR498576	PRJEB5482	female	-	Breast_Milk	Bangladesh	130	4.27115	1-6M	Illumina MiSeq	V1-V2	24896187	8005
ERR498610	PRJEB5482	female	-	Breast_Milk	Bangladesh	64	2.10272	1-6M	Illumina MiSeq	V1-V2	24896187	9411
ERR498742	PRJEB5482	female	-	Breast_Milk	Bangladesh	124	4.07402	1-6M	Illumina MiSeq	V1-V2	24896187	12494
ERR498481	PRJEB5482	female	-	Breast_Milk	Bangladesh	91	2.9898	1-6M	Illumina MiSeq	V1-V2	24896187	12819
ERR498591	PRJEB5482	female	-	Breast_Milk	Bangladesh	121	3.97545	1-6M	Illumina MiSeq	V1-V2	24896187	13514
ERR498857	PRJEB5482	female	-	Breast_Milk	Bangladesh	151	4.9611	1-6M	Illumina MiSeq	V1-V2	24896187	14128
ERR498646	PRJEB5482	female	-	Breast_Milk	Bangladesh	154	5.05966	1-6M	Illumina MiSeq	V1-V2	24896187	14408
ERR498618	PRJEB5482	female	-	Breast_Milk	Bangladesh	91	2.9898	1-6M	Illumina MiSeq	V1-V2	24896187	14902
ERR498468	PRJEB5482	female	-	Breast_Milk	Bangladesh	64	2.10272	1-6M	Illumina MiSeq	V1-V2	24896187	14987
ERR499158	PRJEB5482	female	-	Breast_Milk	Bangladesh	152	4.99395	1-6M	Illumina MiSeq	V1-V2	24896187	16051
ERR499164	PRJEB5482	female	-	Breast_Milk	Bangladesh	150	4.92824	1-6M	Illumina MiSeq	V1-V2	24896187	16213
ERR498855	PRJEB5482	female	-	Breast_Milk	Bangladesh	151	4.9611	1-6M	Illumina MiSeq	V1-V2	24896187	16429
ERR499548	PRJEB5482	female	-	Breast_Milk	Bangladesh	125	4.10687	1-6M	Illumina MiSeq	V1-V2	24896187	17209
ERR498588	PRJEB5482	female	-	Breast_Milk	Bangladesh	120	3.9426	1-6M	Illumina MiSeq	V1-V2	24896187	17353
ERR501230	PRJEB5482	female	-	Breast_Milk	Bangladesh	134	4.40257	1-6M	Illumina MiSeq	V1-V2	24896187	17553
ERR500914	PRJEB5482	female	-	Breast_Milk	Bangladesh	103	3.38406	1-6M	Illumina MiSeq	V1-V2	24896187	17876
ERR501251	PRJEB5482	female	-	Breast_Milk	Bangladesh	70	2.29985	1-6M	Illumina MiSeq	V1-V2	24896187	19075
ERR498854	PRJEB5482	female	-	Breast_Milk	Bangladesh	92	3.02266	1-6M	Illumina MiSeq	V1-V2	24896187	19572
ERR501089	PRJEB5482	female	-	Breast_Milk	Bangladesh	100	3.2855	1-6M	Illumina MiSeq	V1-V2	24896187	19692
ERR498537	PRJEB5482	female	-	Breast_Milk	Bangladesh	151	4.9611	1-6M	Illumina MiSeq	V1-V2	24896187	20363
ERR501160	PRJEB5482	female	-	Breast_Milk	Bangladesh	167	5.48678	1-6M	Illumina MiSeq	V1-V2	24896187	20551
ERR498723	PRJEB5482	female	-	Breast_Milk	Bangladesh	123	4.04116	1-6M	Illumina MiSeq	V1-V2	24896187	20616
ERR498581	PRJEB5482	female	-	Breast_Milk	Bangladesh	154	5.05966	1-6M	Illumina MiSeq	V1-V2	24896187	22804
ERR500865	PRJEB5482	female	-	Breast_Milk	Bangladesh	153	5.02681	1-6M	Illumina MiSeq	V1-V2	24896187	22980
ERR501204	PRJEB5482	female	-	Breast_Milk	Bangladesh	76	2.49698	1-6M	Illumina MiSeq	V1-V2	24896187	23447
ERR498527	PRJEB5482	female	-	Breast_Milk	Bangladesh	92	3.02266	1-6M	Illumina MiSeq	V1-V2	24896187	25616
ERR500968	PRJEB5482	female	-	Breast_Milk	Bangladesh	60	1.9713	1-6M	Illumina MiSeq	V1-V2	24896187	27494
ERR500863	PRJEB5482	female	-	Breast_Milk	Bangladesh	96	3.15408	1-6M	Illumina MiSeq	V1-V2	24896187	27646
ERR501026	PRJEB5482	female	-	Breast_Milk	Bangladesh	164	5.38821	1-6M	Illumina MiSeq	V1-V2	24896187	31052
ERR498557	PRJEB5482	male	-	Breast_Milk	Bangladesh	91	2.9898	1-6M	Illumina MiSeq	V1-V2	24896187	4514
ERR499175	PRJEB5482	male	-	Breast_Milk	Bangladesh	125	4.10687	1-6M	Illumina MiSeq	V1-V2	24896187	12443
ERR498637	PRJEB5482	male	-	Breast_Milk	Bangladesh	154	5.05966	1-6M	Illumina MiSeq	V1-V2	24896187	13522
ERR498732	PRJEB5482	male	-	Breast_Milk	Bangladesh	91	2.9898	1-6M	Illumina MiSeq	V1-V2	24896187	15043
ERR498665	PRJEB5482	male	-	Breast_Milk	Bangladesh	123	4.04116	1-6M	Illumina MiSeq	V1-V2	24896187	15214
ERR498671	PRJEB5482	male	-	Breast_Milk	Bangladesh	123	4.04116	1-6M	Illumina MiSeq	V1-V2	24896187	16227
ERR500851	PRJEB5482	male	-	Breast_Milk	Bangladesh	33	1.08421	1-6M	Illumina MiSeq	V1-V2	24896187	17300
ERR501006	PRJEB5482	male	-	Breast_Milk	Bangladesh	104	3.41692	1-6M	Illumina MiSeq	V1-V2	24896187	18008
ERR501133	PRJEB5482	male	-	Breast_Milk	Bangladesh	68	2.23414	1-6M	Illumina MiSeq	V1-V2	24896187	18764
ERR501069	PRJEB5482	male	-	Breast_Milk	Bangladesh	135	4.43542	1-6M	Illumina MiSeq	V1-V2	24896187	18818
ERR501277	PRJEB5482	male	-	Breast_Milk	Bangladesh	138	4.53399	1-6M	Illumina MiSeq	V1-V2	24896187	19552
ERR500825	PRJEB5482	male	-	Breast_Milk	Bangladesh	103	3.38406	1-6M	Illumina MiSeq	V1-V2	24896187	19849
ERR501113	PRJEB5482	male	-	Breast_Milk	Bangladesh	143	4.69826	1-6M	Illumina MiSeq	V1-V2	24896187	20253
ERR501046	PRJEB5482	male	-	Breast_Milk	Bangladesh	59	1.93844	1-6M	Illumina MiSeq	V1-V2	24896187	20639
ERR501136	PRJEB5482	male	-	Breast_Milk	Bangladesh	179	5.88104	1-6M	Illumina MiSeq	V1-V2	24896187	20807
ERR501175	PRJEB5482	male	-	Breast_Milk	Bangladesh	50	1.64275	1-6M	Illumina MiSeq	V1-V2	24896187	21644
ERR498547	PRJEB5482	male	-	Breast_Milk	Bangladesh	97	3.18693	1-6M	Illumina MiSeq	V1-V2	24896187	22766
ERR500835	PRJEB5482	male	-	Breast_Milk	Bangladesh	67	2.20128	1-6M	Illumina MiSeq	V1-V2	24896187	23083
ERR500881	PRJEB5482	male	-	Breast_Milk	Bangladesh	158	5.19108	1-6M	Illumina MiSeq	V1-V2	24896187	23365
ERR500898	PRJEB5482	male	-	Breast_Milk	Bangladesh	166	5.45392	1-6M	Illumina MiSeq	V1-V2	24896187	23661
ERR500844	PRJEB5482	male	-	Breast_Milk	Bangladesh	95	3.12122	1-6M	Illumina MiSeq	V1-V2	24896187	26743
ERR500949	PRJEB5482	male	-	Breast_Milk	Bangladesh	82	2.69411	1-6M	Illumina MiSeq	V1-V2	24896187	27526
ERR500838	PRJEB5482	male	-	Breast_Milk	Bangladesh	158	5.19108	1-6M	Illumina MiSeq	V1-V2	24896187	28639
ERR500855	PRJEB5482	male	-	Breast_Milk	Bangladesh	166	5.45392	1-6M	Illumina MiSeq	V1-V2	24896187	30306
ERR501320	PRJEB5482	male	-	Breast_Milk	Bangladesh	90	2.95695	1-6M	Illumina MiSeq	V1-V2	24896187	32647
ERR501299	PRJEB5482	male	-	Breast_Milk	Bangladesh	90	2.95695	1-6M	Illumina MiSeq	V1-V2	24896187	40351
ERR499460	PRJEB5482	female	-	Breast_Milk	Bangladesh	310	10.185	6-12M	Illumina MiSeq	V1-V2	24896187	6084
ERR498492	PRJEB5482	female	-	Breast_Milk	Bangladesh	302	9.9222	6-12M	Illumina MiSeq	V1-V2	24896187	9087
ERR498781	PRJEB5482	female	-	Breast_Milk	Bangladesh	271	8.9037	6-12M	Illumina MiSeq	V1-V2	24896187	9537
ERR498914	PRJEB5482	female	-	formula	Bangladesh	336	11.0393	6-12M	Illumina MiSeq	V1-V2	24896187	10127
ERR499135	PRJEB5482	female	-	Breast_Milk	Bangladesh	271	8.9037	6-12M	Illumina MiSeq	V1-V2	24896187	11706
ERR498517	PRJEB5482	female	-	Breast_Milk	Bangladesh	305	10.0208	6-12M	Illumina MiSeq	V1-V2	24896187	11997
ERR498529	PRJEB5482	female	-	Breast_Milk	Bangladesh	305	10.0208	6-12M	Illumina MiSeq	V1-V2	24896187	12452
ERR498524	PRJEB5482	female	-	Breast_Milk	Bangladesh	306	10.0536	6-12M	Illumina MiSeq	V1-V2	24896187	13509
ERR499179	PRJEB5482	female	-	formula	Bangladesh	307	10.0865	6-12M	Illumina MiSeq	V1-V2	24896187	13525
ERR498911	PRJEB5482	female	-	formula	Bangladesh	338	11.105	6-12M	Illumina MiSeq	V1-V2	24896187	14009
ERR499238	PRJEB5482	female	-	Breast_Milk	Bangladesh	306	10.0536	6-12M	Illumina MiSeq	V1-V2	24896187	14250
ERR499155	PRJEB5482	female	-	Breast_Milk	Bangladesh	336	11.0393	6-12M	Illumina MiSeq	V1-V2	24896187	14338
ERR499161	PRJEB5482	female	-	Breast_Milk	Bangladesh	277	9.10083	6-12M	Illumina MiSeq	V1-V2	24896187	14828
ERR499144	PRJEB5482	female	-	Breast_Milk	Bangladesh	365	11.9921	6-12M	Illumina MiSeq	V1-V2	24896187	15364
ERR501190	PRJEB5482	female	-	Breast_Milk	Bangladesh	335	11.0064	6-12M	Illumina MiSeq	V1-V2	24896187	15911
ERR501073	PRJEB5482	female	-	Breast_Milk	Bangladesh	298	9.79078	6-12M	Illumina MiSeq	V1-V2	24896187	16356
ERR498900	PRJEB5482	female	-	Breast_Milk	Bangladesh	307	10.0865	6-12M	Illumina MiSeq	V1-V2	24896187	16821
ERR500905	PRJEB5482	female	-	Breast_Milk	Bangladesh	337	11.0721	6-12M	Illumina MiSeq	V1-V2	24896187	18275
ERR498613	PRJEB5482	female	-	Breast_Milk	Bangladesh	306	10.0536	6-12M	Illumina MiSeq	V1-V2	24896187	18338
ERR501237	PRJEB5482	female	-	Breast_Milk	Bangladesh	325	10.6779	6-12M	Illumina MiSeq	V1-V2	24896187	19828
ERR498902	PRJEB5482	female	-	Breast_Milk	Bangladesh	305	10.0208	6-12M	Illumina MiSeq	V1-V2	24896187	20033
ERR498455	PRJEB5482	female	-	Breast_Milk	Bangladesh	338	11.105	6-12M	Illumina MiSeq	V1-V2	24896187	21228
ERR498796	PRJEB5482	female	-	Breast_Milk	Bangladesh	215	7.06382	6-12M	Illumina MiSeq	V1-V2	24896187	21415
ERR501163	PRJEB5482	female	-	Breast_Milk	Bangladesh	250	8.21374	6-12M	Illumina MiSeq	V1-V2	24896187	22596
ERR500961	PRJEB5482	female	-	Breast_Milk	Bangladesh	305	10.0208	6-12M	Illumina MiSeq	V1-V2	24896187	24142
ERR501214	PRJEB5482	female	-	Breast_Milk	Bangladesh	339	11.1378	6-12M	Illumina MiSeq	V1-V2	24896187	24438
ERR501014	PRJEB5482	female	-	Breast_Milk	Bangladesh	344	11.3021	6-12M	Illumina MiSeq	V1-V2	24896187	24976
ERR498889	PRJEB5482	female	-	Breast_Milk	Bangladesh	307	10.0865	6-12M	Illumina MiSeq	V1-V2	24896187	28294
ERR498826	PRJEB5482	male	-	Breast_Milk	Bangladesh	302	9.9222	6-12M	Illumina MiSeq	V1-V2	24896187	9252
ERR499172	PRJEB5482	male	-	formula	Bangladesh	278	9.13368	6-12M	Illumina MiSeq	V1-V2	24896187	9315
ERR498668	PRJEB5482	male	-	Breast_Milk	Bangladesh	308	10.1193	6-12M	Illumina MiSeq	V1-V2	24896187	10812
ERR500850	PRJEB5482	male	-	Breast_Milk	Bangladesh	282	9.2651	6-12M	Illumina MiSeq	V1-V2	24896187	14315
ERR498660	PRJEB5482	male	-	Breast_Milk	Bangladesh	304	9.98791	6-12M	Illumina MiSeq	V1-V2	24896187	15038
ERR498556	PRJEB5482	male	-	Breast_Milk	Bangladesh	286	9.39652	6-12M	Illumina MiSeq	V1-V2	24896187	16101
ERR498867	PRJEB5482	male	-	Breast_Milk	Bangladesh	274	9.00226	6-12M	Illumina MiSeq	V1-V2	24896187	16665
ERR501279	PRJEB5482	male	-	Breast_Milk	Bangladesh	195	6.40672	6-12M	Illumina MiSeq	V1-V2	24896187	16811
ERR501167	PRJEB5482	male	-	Breast_Milk	Bangladesh	337	11.0721	6-12M	Illumina MiSeq	V1-V2	24896187	18738
ERR500872	PRJEB5482	male	-	Breast_Milk	Bangladesh	334	10.9736	6-12M	Illumina MiSeq	V1-V2	24896187	19360
ERR501098	PRJEB5482	male	-	Breast_Milk	Bangladesh	334	10.9736	6-12M	Illumina MiSeq	V1-V2	24896187	20134
ERR501011	PRJEB5482	male	-	Breast_Milk	Bangladesh	260	8.54229	6-12M	Illumina MiSeq	V1-V2	24896187	20378
ERR500821	PRJEB5482	male	-	Breast_Milk	Bangladesh	311	10.2179	6-12M	Illumina MiSeq	V1-V2	24896187	20962
ERR500887	PRJEB5482	male	-	Breast_Milk	Bangladesh	350	11.4992	6-12M	Illumina MiSeq	V1-V2	24896187	22392
ERR500954	PRJEB5482	male	-	Breast_Milk	Bangladesh	309	10.1522	6-12M	Illumina MiSeq	V1-V2	24896187	22429
ERR501307	PRJEB5482	male	-	Breast_Milk	Bangladesh	343	11.2693	6-12M	Illumina MiSeq	V1-V2	24896187	22947
ERR501033	PRJEB5482	male	-	Breast_Milk	Bangladesh	340	11.1707	6-12M	Illumina MiSeq	V1-V2	24896187	24078
ERR501121	PRJEB5482	male	-	Breast_Milk	Bangladesh	340	11.1707	6-12M	Illumina MiSeq	V1-V2	24896187	24103
ERR501054	PRJEB5482	male	-	Breast_Milk	Bangladesh	285	9.36367	6-12M	Illumina MiSeq	V1-V2	24896187	24259
ERR500833	PRJEB5482	male	-	Breast_Milk	Bangladesh	312	10.2507	6-12M	Illumina MiSeq	V1-V2	24896187	28008
ERR500937	PRJEB5482	male	-	Breast_Milk	Bangladesh	314	10.3165	6-12M	Illumina MiSeq	V1-V2	24896187	32790
ERR501284	PRJEB5482	male	-	Breast_Milk	Bangladesh	306	10.0536	6-12M	Illumina MiSeq	V1-V2	24896187	42364
SRR5079356	PRJNA318053	Male	Vaginal	-	Ireland	28	0.933333	0-1M	Illumina_MiSeq	V4–V5	27160322	43999
SRR5079358	PRJNA318053	Female	C-Section	-	Ireland	720	24	12-36M	Illumina_MiSeq	V4–V5	27160322	40678
SRR5079336	PRJNA318053	Female	C-Section	-	Ireland	720	24	12-36M	Illumina_MiSeq	V4–V5	27160322	41794
SRR5079396	PRJNA318053	Female	Vaginal	-	Ireland	720	24	12-36M	Illumina_MiSeq	V4–V5	27160322	92462
SRR5079323	PRJNA318053	Male	Vaginal	-	Ireland	720	24	12-36M	Illumina_MiSeq	V4–V5	27160322	35110
SRR5079342	PRJNA318053	Male	Vaginal	-	Ireland	720	24	12-36M	Illumina_MiSeq	V4–V5	27160322	38615
SRR5079308	PRJNA318053	Male	Vaginal	-	Ireland	720	24	12-36M	Illumina_MiSeq	V4–V5	27160322	54605
SRR5079321	PRJNA318053	Male	C-Section	-	Ireland	56	1.86667	1-6M	Illumina_MiSeq	V4–V5	27160322	52206
SRR5079291	PRJNA318053	Male	Vaginal	-	Ireland	70	2.33333	1-6M	Illumina_MiSeq	V4–V5	27160322	113262
SRR5079359	PRJNA318053	Female	C-Section	-	Ireland	360	12	6-12M	Illumina_MiSeq	V4–V5	27160322	27806
SRR5079314	PRJNA318053	Male	C-Section	-	Ireland	360	12	6-12M	Illumina_MiSeq	V4–V5	27160322	20326
SRR5079376	PRJNA318053	Male	Vaginal	-	Ireland	360	12	6-12M	Illumina_MiSeq	V4–V5	27160322	28610
SRR5079292	PRJNA318053	Male	Vaginal	-	Ireland	360	12	6-12M	Illumina_MiSeq	V4–V5	27160322	42197
SRR5079328	PRJNA318053	Male	Vaginal	-	Ireland	360	12	6-12M	Illumina_MiSeq	V4–V5	27160322	64996
SRR5079360	PRJNA318053	Male	C-Section	-	Ireland	360	12	6-12M	Illumina_MiSeq	V4–V5	27160322	66039
ERR1467156	PRJEB14529	female	Vaginal	Breast_Milk	USA	0	0	0-1M	Illumina MiSeq	V4	27306664	15384
ERR1467260	PRJEB14529	female	Vaginal	Breast_Milk	USA	0	0	0-1M	Illumina MiSeq	V4	27306664	15463
ERR1467234	PRJEB14529	female	Vaginal	Breast_Milk	USA	0	0	0-1M	Illumina MiSeq	V4	27306664	17827
ERR1467293	PRJEB14529	female	Vaginal	formula	USA	0	0	0-1M	Illumina MiSeq	V4	27306664	27022
ERR1467213	PRJEB14529	female	Vaginal	Breast_Milk	USA	3	0.1	0-1M	Illumina MiSeq	V4	27306664	42911
ERR1467283	PRJEB14529	male	Vaginal	Breast_Milk	USA	0	0	0-1M	Illumina MiSeq	V4	27306664	13337
ERR1467280	PRJEB14529	male	Vaginal	formula	USA	3	0.1	0-1M	Illumina MiSeq	V4	27306664	16123
ERR1467266	PRJEB14529	male	Vaginal	Breast_Milk	USA	0	0	0-1M	Illumina MiSeq	V4	27306664	16553
ERR1467255	PRJEB14529	male	Vaginal	Breast_Milk	USA	0	0	0-1M	Illumina MiSeq	V4	27306664	17659
ERR1467228	PRJEB14529	male	Vaginal	formula	USA	0	0	0-1M	Illumina MiSeq	V4	27306664	18680
ERR1467300	PRJEB14529	male	Vaginal	Breast_Milk	USA	0	0	0-1M	Illumina MiSeq	V4	27306664	20483
ERR1467246	PRJEB14529	male	Vaginal	Breast_Milk	USA	0	0	0-1M	Illumina MiSeq	V4	27306664	21940
ERR1467188	PRJEB14529	male	Vaginal	formula	USA	3	0.1	0-1M	Illumina MiSeq	V4	27306664	23530
ERR1467242	PRJEB14529	male	Vaginal	Breast_Milk	USA	0	0	0-1M	Illumina MiSeq	V4	27306664	24387
ERR1464523	PRJEB14529	male	Vaginal	formula	USA	30	1	0-1M	Illumina MiSeq	V4	27306664	25012
ERR1465493	PRJEB14529	male	Vaginal	Breast_Milk	USA	0	0	0-1M	Illumina MiSeq	V4	27306664	26557
ERR1467184	PRJEB14529	male	Vaginal	Breast_Milk	USA	0	0	0-1M	Illumina MiSeq	V4	27306664	27387
ERR1464647	PRJEB14529	male	Vaginal	Breast_Milk	USA	30	1	0-1M	Illumina MiSeq	V4	27306664	31248
ERR1464666	PRJEB14529	male	Vaginal	Breast_Milk	USA	0	0	0-1M	Illumina MiSeq	V4	27306664	31403
ERR1467248	PRJEB14529	female	Vaginal	breastmilk	USA	674	22.4667	12-36M	Illumina MiSeq	V4	27306664	7698
ERR1467781	PRJEB14529	female	Vaginal	formula	USA	443	14.7667	12-36M	Illumina MiSeq	V4	27306664	9211
ERR1467607	PRJEB14529	female	Vaginal	breastmilk	USA	424	14.1333	12-36M	Illumina MiSeq	V4	27306664	14441
ERR1467562	PRJEB14529	female	Vaginal	formula	USA	428	14.2667	12-36M	Illumina MiSeq	V4	27306664	15230
ERR1467305	PRJEB14529	female	Vaginal	breastmilk	USA	365	12.1667	12-36M	Illumina MiSeq	V4	27306664	16743
ERR1467608	PRJEB14529	female	Vaginal	breastmilk	USA	424	14.1333	12-36M	Illumina MiSeq	V4	27306664	17848
ERR1467563	PRJEB14529	female	Vaginal	formula	USA	487	16.2333	12-36M	Illumina MiSeq	V4	27306664	18057
ERR1467564	PRJEB14529	female	Vaginal	formula	USA	487	16.2333	12-36M	Illumina MiSeq	V4	27306664	18915
ERR1467185	PRJEB14529	female	Vaginal	breastmilk	USA	555	18.5	12-36M	Illumina MiSeq	V4	27306664	19349
ERR1467281	PRJEB14529	female	Vaginal	formula	USA	365	12.1667	12-36M	Illumina MiSeq	V4	27306664	20247
ERR1467214	PRJEB14529	female	Vaginal	breastmilk	USA	548	18.2667	12-36M	Illumina MiSeq	V4	27306664	21742
ERR1467247	PRJEB14529	female	Vaginal	breastmilk	USA	554	18.4667	12-36M	Illumina MiSeq	V4	27306664	22786
ERR1467186	PRJEB14529	female	Vaginal	breastmilk	USA	864	28.8	12-36M	Illumina MiSeq	V4	27306664	23207
ERR1467768	PRJEB14529	female	Vaginal	breastmilk	USA	373	12.4333	12-36M	Illumina MiSeq	V4	27306664	23640
ERR1467301	PRJEB14529	female	Vaginal	breastmilk	USA	497	16.5667	12-36M	Illumina MiSeq	V4	27306664	23670
ERR1467780	PRJEB14529	female	Vaginal	formula	USA	370	12.3333	12-36M	Illumina MiSeq	V4	27306664	24287
ERR1467232	PRJEB14529	female	Vaginal	formula	USA	856	28.5333	12-36M	Illumina MiSeq	V4	27306664	24472
ERR1467229	PRJEB14529	female	Vaginal	formula	USA	551	18.3667	12-36M	Illumina MiSeq	V4	27306664	24907
ERR1467536	PRJEB14529	female	Vaginal	breastmilk	USA	488	16.2667	12-36M	Illumina MiSeq	V4	27306664	25199
ERR1467231	PRJEB14529	female	Vaginal	formula	USA	791	26.3667	12-36M	Illumina MiSeq	V4	27306664	25850
ERR1467269	PRJEB14529	female	Vaginal	breastmilk	USA	608	20.2667	12-36M	Illumina MiSeq	V4	27306664	25980
ERR1467187	PRJEB14529	female	Vaginal	breastmilk	USA	928	30.9333	12-36M	Illumina MiSeq	V4	27306664	26114
ERR1467561	PRJEB14529	female	Vaginal	formula	USA	428	14.2667	12-36M	Illumina MiSeq	V4	27306664	26527
ERR1467769	PRJEB14529	female	Vaginal	breastmilk	USA	425	14.1667	12-36M	Illumina MiSeq	V4	27306664	30802
ERR1467215	PRJEB14529	female	Vaginal	Breast_Milk	USA	597	19.9	12-36M	Illumina MiSeq	V4	27306664	36556
ERR1467230	PRJEB14529	male	Vaginal	formula	USA	726	24.2	12-36M	Illumina MiSeq	V4	27306664	11752
ERR1467282	PRJEB14529	male	Vaginal	formula	USA	603	20.1	12-36M	Illumina MiSeq	V4	27306664	14358
ERR1467410	PRJEB14529	male	Vaginal	Breast_Milk	USA	789	26.3	12-36M	Illumina MiSeq	V4	27306664	15397
ERR1467268	PRJEB14529	male	Vaginal	Breast_Milk	USA	543	18.1	12-36M	Illumina MiSeq	V4	27306664	15493
ERR1467249	PRJEB14529	male	Vaginal	Breast_Milk	USA	735	24.5	12-36M	Illumina MiSeq	V4	27306664	18306
ERR1467746	PRJEB14529	male	Vaginal	breastmilk	USA	429	14.3	12-36M	Illumina MiSeq	V4	27306664	18584
ERR1467485	PRJEB14529	male	Vaginal	breastmilk	USA	429	14.3	12-36M	Illumina MiSeq	V4	27306664	19443
ERR1467532	PRJEB14529	male	Vaginal	breastmilk	USA	367	12.2333	12-36M	Illumina MiSeq	V4	27306664	20534
ERR1467489	PRJEB14529	male	Vaginal	breastmilk	USA	606	20.2	12-36M	Illumina MiSeq	V4	27306664	20627
ERR1467406	PRJEB14529	male	Vaginal	breastmilk	USA	613	20.4333	12-36M	Illumina MiSeq	V4	27306664	20748
ERR1467484	PRJEB14529	male	Vaginal	breastmilk	USA	400	13.3333	12-36M	Illumina MiSeq	V4	27306664	20915
ERR1467409	PRJEB14529	male	Vaginal	breastmilk	USA	739	24.6333	12-36M	Illumina MiSeq	V4	27306664	21234
ERR1467408	PRJEB14529	male	Vaginal	breastmilk	USA	681	22.7	12-36M	Illumina MiSeq	V4	27306664	22585
ERR1467442	PRJEB14529	male	Vaginal	breastmilk	USA	489	16.3	12-36M	Illumina MiSeq	V4	27306664	23552
ERR1467535	PRJEB14529	male	Vaginal	breastmilk	USA	488	16.2667	12-36M	Illumina MiSeq	V4	27306664	24299
ERR1467458	PRJEB14529	male	Vaginal	formula	USA	671	22.3667	12-36M	Illumina MiSeq	V4	27306664	24543
ERR1467457	PRJEB14529	male	Vaginal	formula	USA	489	16.3	12-36M	Illumina MiSeq	V4	27306664	24617
ERR1467534	PRJEB14529	male	Vaginal	breastmilk	USA	427	14.2333	12-36M	Illumina MiSeq	V4	27306664	24820
ERR1467407	PRJEB14529	male	Vaginal	breastmilk	USA	681	22.7	12-36M	Illumina MiSeq	V4	27306664	25269
ERR1467302	PRJEB14529	male	Vaginal	Breast_Milk	USA	546	18.2	12-36M	Illumina MiSeq	V4	27306664	25286
ERR1467487	PRJEB14529	male	Vaginal	breastmilk	USA	495	16.5	12-36M	Illumina MiSeq	V4	27306664	25308
ERR1467441	PRJEB14529	male	Vaginal	breastmilk	USA	373	12.4333	12-36M	Illumina MiSeq	V4	27306664	25327
ERR1467483	PRJEB14529	male	Vaginal	breastmilk	USA	365	12.1667	12-36M	Illumina MiSeq	V4	27306664	25646
ERR1467533	PRJEB14529	male	Vaginal	breastmilk	USA	427	14.2333	12-36M	Illumina MiSeq	V4	27306664	26847
ERR1467488	PRJEB14529	male	Vaginal	breastmilk	USA	606	20.2	12-36M	Illumina MiSeq	V4	27306664	27462
ERR1467411	PRJEB14529	male	Vaginal	breastmilk	USA	800	26.6667	12-36M	Illumina MiSeq	V4	27306664	27550
ERR1467486	PRJEB14529	male	Vaginal	breastmilk	USA	495	16.5	12-36M	Illumina MiSeq	V4	27306664	30507
ERR1467459	PRJEB14529	male	Vaginal	formula	USA	671	22.3667	12-36M	Illumina MiSeq	V4	27306664	30518
ERR1464521	PRJEB14529	male	Vaginal	breastmilk	USA	366	12.2	12-36M	Illumina MiSeq	V4	27306664	39116
ERR1467531	PRJEB14529	male	Vaginal	breastmilk	USA	367	12.2333	12-36M	Illumina MiSeq	V4	27306664	70457
ERR1464419	PRJEB14529	female	Vaginal	breastmilk	USA	36	1.2	1-6M	Illumina MiSeq	V4	27306664	11565
ERR1464616	PRJEB14529	female	Vaginal	Breast_Milk	USA	60	2	1-6M	Illumina MiSeq	V4	27306664	11671
ERR1464510	PRJEB14529	female	Vaginal	breastmilk	USA	31	1.03333	1-6M	Illumina MiSeq	V4	27306664	12607
ERR1465490	PRJEB14529	female	Vaginal	formula	USA	154	5.13333	1-6M	Illumina MiSeq	V4	27306664	12877
ERR1465494	PRJEB14529	female	Vaginal	breastmilk	USA	155	5.16667	1-6M	Illumina MiSeq	V4	27306664	15058
ERR1464500	PRJEB14529	female	Vaginal	Breast_Milk	USA	42	1.4	1-6M	Illumina MiSeq	V4	27306664	15854
ERR1467181	PRJEB14529	female	Vaginal	breastmilk	USA	72	2.4	1-6M	Illumina MiSeq	V4	27306664	16952
ERR1464655	PRJEB14529	female	Vaginal	Breast_Milk	USA	33	1.1	1-6M	Illumina MiSeq	V4	27306664	17118
ERR1467611	PRJEB14529	female	Vaginal	breastmilk	USA	91	3.03333	1-6M	Illumina MiSeq	V4	27306664	17539
ERR1467808	PRJEB14529	female	Vaginal	breastmilk	USA	91	3.03333	1-6M	Illumina MiSeq	V4	27306664	17918
ERR1467610	PRJEB14529	female	Vaginal	breastmilk	USA	61	2.03333	1-6M	Illumina MiSeq	V4	27306664	19072
ERR1467589	PRJEB14529	female	Vaginal	formula	USA	123	4.1	1-6M	Illumina MiSeq	V4	27306664	20652
ERR1467588	PRJEB14529	female	Vaginal	formula	USA	96	3.2	1-6M	Illumina MiSeq	V4	27306664	21696
ERR1467284	PRJEB14529	female	Vaginal	breastmilk	USA	96	3.2	1-6M	Illumina MiSeq	V4	27306664	22842
ERR1467552	PRJEB14529	female	Vaginal	formula	USA	98	3.26667	1-6M	Illumina MiSeq	V4	27306664	23577
ERR1464501	PRJEB14529	female	Vaginal	breastmilk	USA	31	1.03333	1-6M	Illumina MiSeq	V4	27306664	24236
ERR1464503	PRJEB14529	female	Vaginal	breastmilk	USA	159	5.3	1-6M	Illumina MiSeq	V4	27306664	25262
ERR1467554	PRJEB14529	female	Vaginal	formula	USA	153	5.1	1-6M	Illumina MiSeq	V4	27306664	25984
ERR1464526	PRJEB14529	female	Vaginal	Breast_Milk	USA	90	3	1-6M	Illumina MiSeq	V4	27306664	30072
ERR1464673	PRJEB14529	female	Vaginal	Breast_Milk	USA	117	3.9	1-6M	Illumina MiSeq	V4	27306664	37524
ERR1464514	PRJEB14529	female	Vaginal	breastmilk	USA	155	5.16667	1-6M	Illumina MiSeq	V4	27306664	38080
ERR1465492	PRJEB14529	female	Vaginal	breastmilk	USA	62	2.06667	1-6M	Illumina MiSeq	V4	27306664	39653
ERR1464672	PRJEB14529	female	Vaginal	Breast_Milk	USA	60	2	1-6M	Illumina MiSeq	V4	27306664	39880
ERR1464511	PRJEB14529	female	Vaginal	breastmilk	USA	64	2.13333	1-6M	Illumina MiSeq	V4	27306664	42230
ERR1467609	PRJEB14529	female	Vaginal	breastmilk	USA	31	1.03333	1-6M	Illumina MiSeq	V4	27306664	48294
ERR1464512	PRJEB14529	female	Vaginal	breastmilk	USA	94	3.13333	1-6M	Illumina MiSeq	V4	27306664	50875
ERR1464624	PRJEB14529	male	Vaginal	breastmilk	USA	33	1.1	1-6M	Illumina MiSeq	V4	27306664	5007
ERR1467825	PRJEB14529	male	Vaginal	breastmilk	USA	92	3.06667	1-6M	Illumina MiSeq	V4	27306664	7670
ERR1467817	PRJEB14529	male	Vaginal	breastmilk	USA	64	2.13333	1-6M	Illumina MiSeq	V4	27306664	8365
ERR1464588	PRJEB14529	male	Vaginal	breastmilk	USA	125	4.16667	1-6M	Illumina MiSeq	V4	27306664	9451
ERR1467267	PRJEB14529	male	Vaginal	Breast_Milk	USA	120	4	1-6M	Illumina MiSeq	V4	27306664	10311
ERR1467824	PRJEB14529	male	Vaginal	breastmilk	USA	41	1.36667	1-6M	Illumina MiSeq	V4	27306664	10527
ERR1465496	PRJEB14529	male	Vaginal	Breast_Milk	USA	123	4.1	1-6M	Illumina MiSeq	V4	27306664	11022
ERR1467814	PRJEB14529	male	Vaginal	formula	USA	61	2.03333	1-6M	Illumina MiSeq	V4	27306664	11860
ERR1467822	PRJEB14529	male	Vaginal	formula	USA	96	3.2	1-6M	Illumina MiSeq	V4	27306664	12365
ERR1464682	PRJEB14529	male	Vaginal	breastmilk	USA	31	1.03333	1-6M	Illumina MiSeq	V4	27306664	12497
ERR1465488	PRJEB14529	male	Vaginal	formula	USA	61	2.03333	1-6M	Illumina MiSeq	V4	27306664	12929
ERR1464513	PRJEB14529	male	Vaginal	formula	USA	60	2	1-6M	Illumina MiSeq	V4	27306664	13271
ERR1464528	PRJEB14529	male	Vaginal	formula	USA	123	4.1	1-6M	Illumina MiSeq	V4	27306664	13936
ERR1464656	PRJEB14529	male	Vaginal	breastmilk	USA	150	5	1-6M	Illumina MiSeq	V4	27306664	13988
ERR1465479	PRJEB14529	male	Vaginal	formula	USA	153	5.1	1-6M	Illumina MiSeq	V4	27306664	14850
ERR1464643	PRJEB14529	male	Vaginal	breastmilk	USA	35	1.16667	1-6M	Illumina MiSeq	V4	27306664	15340
ERR1467809	PRJEB14529	male	Vaginal	breastmilk	USA	153	5.1	1-6M	Illumina MiSeq	V4	27306664	15775
ERR1467823	PRJEB14529	male	Vaginal	breastmilk	USA	33	1.1	1-6M	Illumina MiSeq	V4	27306664	16059
ERR1467612	PRJEB14529	male	Vaginal	breastmilk	USA	120	4	1-6M	Illumina MiSeq	V4	27306664	17076
ERR1467816	PRJEB14529	male	Vaginal	formula	USA	123	4.1	1-6M	Illumina MiSeq	V4	27306664	17122
ERR1464620	PRJEB14529	male	Vaginal	Breast_Milk	USA	153	5.1	1-6M	Illumina MiSeq	V4	27306664	17208
ERR1467613	PRJEB14529	male	Vaginal	Breast_Milk	USA	117	3.9	1-6M	Illumina MiSeq	V4	27306664	17551
ERR1464530	PRJEB14529	male	Vaginal	formula	USA	120	4	1-6M	Illumina MiSeq	V4	27306664	17729
ERR1467524	PRJEB14529	male	Vaginal	breastmilk	USA	153	5.1	1-6M	Illumina MiSeq	V4	27306664	17795
ERR1464645	PRJEB14529	male	Vaginal	breastmilk	USA	91	3.03333	1-6M	Illumina MiSeq	V4	27306664	18795
ERR1467553	PRJEB14529	male	Vaginal	formula	USA	120	4	1-6M	Illumina MiSeq	V4	27306664	18993
ERR1465489	PRJEB14529	male	Vaginal	formula	USA	126	4.2	1-6M	Illumina MiSeq	V4	27306664	19688
ERR1464586	PRJEB14529	male	Vaginal	breastmilk	USA	33	1.1	1-6M	Illumina MiSeq	V4	27306664	20306
ERR1464614	PRJEB14529	male	Vaginal	formula	USA	63	2.1	1-6M	Illumina MiSeq	V4	27306664	20913
ERR1464675	PRJEB14529	male	Vaginal	breastmilk	USA	147	4.9	1-6M	Illumina MiSeq	V4	27306664	21309
ERR1464654	PRJEB14529	male	Vaginal	breastmilk	USA	90	3	1-6M	Illumina MiSeq	V4	27306664	21579
ERR1464651	PRJEB14529	male	Vaginal	breastmilk	USA	34	1.13333	1-6M	Illumina MiSeq	V4	27306664	22195
ERR1464653	PRJEB14529	male	Vaginal	breastmilk	USA	61	2.03333	1-6M	Illumina MiSeq	V4	27306664	22418
ERR1467507	PRJEB14529	male	Vaginal	breastmilk	USA	180	6	1-6M	Illumina MiSeq	V4	27306664	22646
ERR1464652	PRJEB14529	male	Vaginal	breastmilk	USA	44	1.46667	1-6M	Illumina MiSeq	V4	27306664	22688
ERR1464690	PRJEB14529	male	Vaginal	formula	USA	33	1.1	1-6M	Illumina MiSeq	V4	27306664	22692
ERR1464626	PRJEB14529	male	Vaginal	Breast_Milk	USA	120	4	1-6M	Illumina MiSeq	V4	27306664	22806
ERR1467565	PRJEB14529	male	Vaginal	Breast_Milk	USA	123	4.1	1-6M	Illumina MiSeq	V4	27306664	23155
ERR1464692	PRJEB14529	male	Vaginal	breastmilk	USA	32	1.06667	1-6M	Illumina MiSeq	V4	27306664	23225
ERR1467821	PRJEB14529	male	Vaginal	formula	USA	35	1.16667	1-6M	Illumina MiSeq	V4	27306664	23383
ERR1467815	PRJEB14529	male	Vaginal	formula	USA	98	3.26667	1-6M	Illumina MiSeq	V4	27306664	23688
ERR1464644	PRJEB14529	male	Vaginal	breastmilk	USA	69	2.3	1-6M	Illumina MiSeq	V4	27306664	25099
ERR1464625	PRJEB14529	male	Vaginal	breastmilk	USA	43	1.43333	1-6M	Illumina MiSeq	V4	27306664	25231
ERR1464517	PRJEB14529	male	Vaginal	formula	USA	180	6	1-6M	Illumina MiSeq	V4	27306664	25752
ERR1464646	PRJEB14529	male	Vaginal	breastmilk	USA	119	3.96667	1-6M	Illumina MiSeq	V4	27306664	26839
ERR1464613	PRJEB14529	male	Vaginal	formula	USA	32	1.06667	1-6M	Illumina MiSeq	V4	27306664	27380
ERR1464615	PRJEB14529	male	Vaginal	formula	USA	96	3.2	1-6M	Illumina MiSeq	V4	27306664	29111
ERR1464525	PRJEB14529	male	Vaginal	formula	USA	43	1.43333	1-6M	Illumina MiSeq	V4	27306664	30096
ERR1464529	PRJEB14529	male	Vaginal	formula	USA	152	5.06667	1-6M	Illumina MiSeq	V4	27306664	32704
ERR1464420	PRJEB14529	male	Vaginal	Breast_Milk	USA	120	4	1-6M	Illumina MiSeq	V4	27306664	32832
ERR1464617	PRJEB14529	male	Vaginal	formula	USA	153	5.1	1-6M	Illumina MiSeq	V4	27306664	33875
ERR1464589	PRJEB14529	male	Vaginal	breastmilk	USA	154	5.13333	1-6M	Illumina MiSeq	V4	27306664	36143
ERR1464683	PRJEB14529	male	Vaginal	breastmilk	USA	61	2.03333	1-6M	Illumina MiSeq	V4	27306664	37599
ERR1464527	PRJEB14529	male	Vaginal	formula	USA	93	3.1	1-6M	Illumina MiSeq	V4	27306664	39167
ERR1464524	PRJEB14529	male	Vaginal	formula	USA	39	1.3	1-6M	Illumina MiSeq	V4	27306664	39447
ERR1467614	PRJEB14529	male	Vaginal	breastmilk	USA	154	5.13333	1-6M	Illumina MiSeq	V4	27306664	43432
ERR1464674	PRJEB14529	male	Vaginal	Breast_Milk	USA	126	4.2	1-6M	Illumina MiSeq	V4	27306664	46952
ERR1467818	PRJEB14529	male	Vaginal	breastmilk	USA	126	4.2	1-6M	Illumina MiSeq	V4	27306664	47962
ERR1467779	PRJEB14529	female	Vaginal	formula	USA	342	11.4	6-12M	Illumina MiSeq	V4	27306664	11822
ERR1465495	PRJEB14529	female	Vaginal	breastmilk	USA	186	6.2	6-12M	Illumina MiSeq	V4	27306664	12937
ERR1467605	PRJEB14529	female	Vaginal	breastmilk	USA	334	11.1333	6-12M	Illumina MiSeq	V4	27306664	13860
ERR1464518	PRJEB14529	female	Vaginal	breastmilk	USA	273	9.1	6-12M	Illumina MiSeq	V4	27306664	14614
ERR1467794	PRJEB14529	female	Vaginal	breastmilk	USA	214	7.13333	6-12M	Illumina MiSeq	V4	27306664	15615
ERR1467592	PRJEB14529	female	Vaginal	formula	USA	275	9.16667	6-12M	Illumina MiSeq	V4	27306664	16610
ERR1467778	PRJEB14529	female	Vaginal	formula	USA	304	10.1333	6-12M	Illumina MiSeq	V4	27306664	16825
ERR1467800	PRJEB14529	female	Vaginal	Breast_Milk	USA	207	6.9	6-12M	Illumina MiSeq	V4	27306664	18316
ERR1467556	PRJEB14529	female	Vaginal	formula	USA	278	9.26667	6-12M	Illumina MiSeq	V4	27306664	18566
ERR1467593	PRJEB14529	female	Vaginal	formula	USA	275	9.16667	6-12M	Illumina MiSeq	V4	27306664	18590
ERR1467796	PRJEB14529	female	Vaginal	breastmilk	USA	276	9.2	6-12M	Illumina MiSeq	V4	27306664	20275
ERR1467590	PRJEB14529	female	Vaginal	formula	USA	217	7.23333	6-12M	Illumina MiSeq	V4	27306664	21148
ERR1467604	PRJEB14529	female	Vaginal	breastmilk	USA	307	10.2333	6-12M	Illumina MiSeq	V4	27306664	21347
ERR1467603	PRJEB14529	female	Vaginal	breastmilk	USA	307	10.2333	6-12M	Illumina MiSeq	V4	27306664	21908
ERR1467560	PRJEB14529	female	Vaginal	formula	USA	334	11.1333	6-12M	Illumina MiSeq	V4	27306664	22051
ERR1464520	PRJEB14529	female	Vaginal	breastmilk	USA	339	11.3	6-12M	Illumina MiSeq	V4	27306664	22517
ERR1467557	PRJEB14529	female	Vaginal	formula	USA	305	10.1667	6-12M	Illumina MiSeq	V4	27306664	23291
ERR1467558	PRJEB14529	female	Vaginal	formula	USA	305	10.1667	6-12M	Illumina MiSeq	V4	27306664	23468
ERR1467767	PRJEB14529	female	Vaginal	breastmilk	USA	336	11.2	6-12M	Illumina MiSeq	V4	27306664	23527
ERR1467600	PRJEB14529	female	Vaginal	breastmilk	USA	222	7.4	6-12M	Illumina MiSeq	V4	27306664	23918
ERR1467591	PRJEB14529	female	Vaginal	formula	USA	243	8.1	6-12M	Illumina MiSeq	V4	27306664	24262
ERR1467601	PRJEB14529	female	Vaginal	breastmilk	USA	244	8.13333	6-12M	Illumina MiSeq	V4	27306664	25455
ERR1467304	PRJEB14529	female	Vaginal	breastmilk	USA	344	11.4667	6-12M	Illumina MiSeq	V4	27306664	27440
ERR1467559	PRJEB14529	female	Vaginal	formula	USA	334	11.1333	6-12M	Illumina MiSeq	V4	27306664	28669
ERR1464516	PRJEB14529	female	Vaginal	breastmilk	USA	214	7.13333	6-12M	Illumina MiSeq	V4	27306664	29852
ERR1467440	PRJEB14529	female	Vaginal	Breast_Milk	USA	330	11	6-12M	Illumina MiSeq	V4	27306664	30434
ERR1464515	PRJEB14529	female	Vaginal	breastmilk	USA	185	6.16667	6-12M	Illumina MiSeq	V4	27306664	39666
ERR1464519	PRJEB14529	female	Vaginal	breastmilk	USA	305	10.1667	6-12M	Illumina MiSeq	V4	27306664	40733
ERR1465491	PRJEB14529	female	Vaginal	formula	USA	189	6.3	6-12M	Illumina MiSeq	V4	27306664	41988
ERR1467606	PRJEB14529	female	Vaginal	breastmilk	USA	334	11.1333	6-12M	Illumina MiSeq	V4	27306664	54972
ERR1464618	PRJEB14529	male	Vaginal	formula	USA	182	6.06667	6-12M	Illumina MiSeq	V4	27306664	7279
ERR1464621	PRJEB14529	male	Vaginal	formula	USA	273	9.1	6-12M	Illumina MiSeq	V4	27306664	8707
ERR1467765	PRJEB14529	male	Vaginal	breastmilk	USA	282	9.4	6-12M	Illumina MiSeq	V4	27306664	9619
ERR1465481	PRJEB14529	male	Vaginal	formula	USA	215	7.16667	6-12M	Illumina MiSeq	V4	27306664	10241
ERR1465474	PRJEB14529	male	Vaginal	breastmilk	USA	214	7.13333	6-12M	Illumina MiSeq	V4	27306664	12304
ERR1465462	PRJEB14529	male	Vaginal	breastmilk	USA	334	11.1333	6-12M	Illumina MiSeq	V4	27306664	12852
ERR1465473	PRJEB14529	male	Vaginal	breastmilk	USA	182	6.06667	6-12M	Illumina MiSeq	V4	27306664	13091
ERR1467616	PRJEB14529	male	Vaginal	breastmilk	USA	213	7.1	6-12M	Illumina MiSeq	V4	27306664	14390
ERR1467615	PRJEB14529	male	Vaginal	breastmilk	USA	213	7.1	6-12M	Illumina MiSeq	V4	27306664	14740
ERR1464587	PRJEB14529	male	Vaginal	formula	USA	240	8	6-12M	Illumina MiSeq	V4	27306664	14832
ERR1467602	PRJEB14529	male	Vaginal	Breast_Milk	USA	273	9.1	6-12M	Illumina MiSeq	V4	27306664	16178
ERR1467528	PRJEB14529	male	Vaginal	Breast_Milk	USA	303	10.1	6-12M	Illumina MiSeq	V4	27306664	16673
ERR1467555	PRJEB14529	male	Vaginal	formula	USA	246	8.2	6-12M	Illumina MiSeq	V4	27306664	17039
ERR1467482	PRJEB14529	male	Vaginal	breastmilk	USA	276	9.2	6-12M	Illumina MiSeq	V4	27306664	18158
ERR1464657	PRJEB14529	male	Vaginal	breastmilk	USA	183	6.1	6-12M	Illumina MiSeq	V4	27306664	18328
ERR1467525	PRJEB14529	male	Vaginal	breastmilk	USA	182	6.06667	6-12M	Illumina MiSeq	V4	27306664	19405
ERR1467766	PRJEB14529	male	Vaginal	breastmilk	USA	312	10.4	6-12M	Illumina MiSeq	V4	27306664	19757
ERR1465480	PRJEB14529	male	Vaginal	formula	USA	187	6.23333	6-12M	Illumina MiSeq	V4	27306664	19891
ERR1467527	PRJEB14529	male	Vaginal	breastmilk	USA	277	9.23333	6-12M	Illumina MiSeq	V4	27306664	20141
ERR1467795	PRJEB14529	male	Vaginal	Breast_Milk	USA	240	8	6-12M	Illumina MiSeq	V4	27306664	22079
ERR1464591	PRJEB14529	male	Vaginal	breastmilk	USA	214	7.13333	6-12M	Illumina MiSeq	V4	27306664	22896
ERR1464590	PRJEB14529	male	Vaginal	breastmilk	USA	189	6.3	6-12M	Illumina MiSeq	V4	27306664	23999
ERR1467617	PRJEB14529	male	Vaginal	breastmilk	USA	245	8.16667	6-12M	Illumina MiSeq	V4	27306664	25402
ERR1465461	PRJEB14529	male	Vaginal	breastmilk	USA	303	10.1	6-12M	Illumina MiSeq	V4	27306664	26481
ERR1467620	PRJEB14529	male	Vaginal	breastmilk	USA	276	9.2	6-12M	Illumina MiSeq	V4	27306664	27065
ERR1464648	PRJEB14529	male	Vaginal	breastmilk	USA	181	6.03333	6-12M	Illumina MiSeq	V4	27306664	27991
ERR1467303	PRJEB14529	male	Vaginal	Breast_Milk	USA	300	10	6-12M	Illumina MiSeq	V4	27306664	28842
ERR1467619	PRJEB14529	male	Vaginal	breastmilk	USA	276	9.2	6-12M	Illumina MiSeq	V4	27306664	29275
ERR1467618	PRJEB14529	male	Vaginal	breastmilk	USA	245	8.16667	6-12M	Illumina MiSeq	V4	27306664	30262
ERR1464502	PRJEB14529	male	Vaginal	Breast_Milk	USA	243	8.1	6-12M	Illumina MiSeq	V4	27306664	30277
ERR1464592	PRJEB14529	male	Vaginal	breastmilk	USA	244	8.13333	6-12M	Illumina MiSeq	V4	27306664	30854
ERR1467530	PRJEB14529	male	Vaginal	breastmilk	USA	334	11.1333	6-12M	Illumina MiSeq	V4	27306664	34767
ERR1464619	PRJEB14529	male	Vaginal	formula	USA	217	7.23333	6-12M	Illumina MiSeq	V4	27306664	36099
ERR1467790	PRJEB14529	male	Vaginal	Breast_Milk	USA	240	8	6-12M	Illumina MiSeq	V4	27306664	43891
ERR1467529	PRJEB14529	male	Vaginal	breastmilk	USA	334	11.1333	6-12M	Illumina MiSeq	V4	27306664	45991
ERR1467526	PRJEB14529	male	Vaginal	breastmilk	USA	244	8.13333	6-12M	Illumina MiSeq	V4	27306664	80263
ERR1464649	PRJEB14529	male	Vaginal	breastmilk	USA	211	7.03333	6-12M	Illumina MiSeq	V4	27306664	38748
SRR3950993	PRJNA331150	female	C-section	Breast_Milk	USA	435	14.5	12-36M	Illumina MiSeq	V4	27717398	120249
SRR3950997	PRJNA331150	female	C-section	Breast_Milk	USA	465	15.5	12-36M	Illumina MiSeq	V4	27717398	151959
SRR3951000	PRJNA331150	female	C-section	Breast_Milk	USA	502.5	16.75	12-36M	Illumina MiSeq	V4	27717398	160378
SRR3950990	PRJNA331150	female	C-section	Breast_Milk	USA	427.5	14.25	12-36M	Illumina MiSeq	V4	27717398	160722
SRR3950994	PRJNA331150	female	C-section	Breast_Milk	USA	442.5	14.75	12-36M	Illumina MiSeq	V4	27717398	167006
SRR3950996	PRJNA331150	female	C-section	Breast_Milk	USA	457.5	15.25	12-36M	Illumina MiSeq	V4	27717398	169089
SRR3950984	PRJNA331150	female	C-section	Breast_Milk	USA	382.5	12.75	12-36M	Illumina MiSeq	V4	27717398	175020
SRR3951001	PRJNA331150	female	C-section	Breast_Milk	USA	510	17	12-36M	Illumina MiSeq	V4	27717398	176381
SRR3950998	PRJNA331150	female	C-section	Breast_Milk	USA	472.5	15.75	12-36M	Illumina MiSeq	V4	27717398	176963
SRR3950992	PRJNA331150	female	C-section	Breast_Milk	USA	435	14.5	12-36M	Illumina MiSeq	V4	27717398	179817
SRR3950982	PRJNA331150	female	C-section	Breast_Milk	USA	367.5	12.25	12-36M	Illumina MiSeq	V4	27717398	184493
SRR3950985	PRJNA331150	female	C-section	Breast_Milk	USA	390	13	12-36M	Illumina MiSeq	V4	27717398	185295
SRR3950989	PRJNA331150	female	C-section	Breast_Milk	USA	420	14	12-36M	Illumina MiSeq	V4	27717398	185490
SRR3950983	PRJNA331150	female	C-section	Breast_Milk	USA	375	12.5	12-36M	Illumina MiSeq	V4	27717398	188184
SRR3950987	PRJNA331150	female	C-section	Breast_Milk	USA	405	13.5	12-36M	Illumina MiSeq	V4	27717398	194221
SRR3950995	PRJNA331150	female	C-section	Breast_Milk	USA	450	15	12-36M	Illumina MiSeq	V4	27717398	194652
SRR3950988	PRJNA331150	female	C-section	Breast_Milk	USA	412.5	13.75	12-36M	Illumina MiSeq	V4	27717398	197002
SRR3950986	PRJNA331150	female	C-section	Breast_Milk	USA	397.5	13.25	12-36M	Illumina MiSeq	V4	27717398	201508
SRR3950999	PRJNA331150	female	C-section	Breast_Milk	USA	502.5	16.75	12-36M	Illumina MiSeq	V4	27717398	218121
SRR3951002	PRJNA331150	female	C-section	Breast_Milk	USA	180	6	1-6M	Illumina MiSeq	V4	27717398	173605
SRR3950940	PRJNA331150	female	C-section	Breast_Milk	USA	165	5.5	1-6M	Illumina MiSeq	V4	27717398	215276
SRR3950939	PRJNA331150	female	C-section	Breast_Milk	USA	165	5.5	1-6M	Illumina MiSeq	V4	27717398	215940
SRR3950969	PRJNA331150	female	C-section	Breast_Milk	USA	172.5	5.75	1-6M	Illumina MiSeq	V4	27717398	221855
SRR3950991	PRJNA331150	female	C-section	Breast_Milk	USA	180	6	1-6M	Illumina MiSeq	V4	27717398	233945
SRR3950980	PRJNA331150	female	C-section	Breast_Milk	USA	180	6	1-6M	Illumina MiSeq	V4	27717398	236102
SRR3951006	PRJNA331150	female	C-section	Breast_Milk	USA	210	7	6-12M	Illumina MiSeq	V4	27717398	161601
SRR3950978	PRJNA331150	female	C-section	Breast_Milk	USA	352.5	11.75	6-12M	Illumina MiSeq	V4	27717398	183229
SRR3950970	PRJNA331150	female	C-section	Breast_Milk	USA	285	9.5	6-12M	Illumina MiSeq	V4	27717398	184459
SRR3950975	PRJNA331150	female	C-section	Breast_Milk	USA	322.5	10.75	6-12M	Illumina MiSeq	V4	27717398	189518
SRR3950973	PRJNA331150	female	C-section	Breast_Milk	USA	307.5	10.25	6-12M	Illumina MiSeq	V4	27717398	191342
SRR3950977	PRJNA331150	female	C-section	Breast_Milk	USA	345	11.5	6-12M	Illumina MiSeq	V4	27717398	194417
SRR3950955	PRJNA331150	female	C-section	Breast_Milk	USA	247.5	8.25	6-12M	Illumina MiSeq	V4	27717398	194511
SRR3950976	PRJNA331150	female	C-section	Breast_Milk	USA	330	11	6-12M	Illumina MiSeq	V4	27717398	195831
SRR3950956	PRJNA331150	female	C-section	Breast_Milk	USA	255	8.5	6-12M	Illumina MiSeq	V4	27717398	199087
SRR3950981	PRJNA331150	female	C-section	Breast_Milk	USA	360	12	6-12M	Illumina MiSeq	V4	27717398	201528
SRR3950971	PRJNA331150	female	C-section	Breast_Milk	USA	292.5	9.75	6-12M	Illumina MiSeq	V4	27717398	203776
SRR3950972	PRJNA331150	female	C-section	Breast_Milk	USA	300	10	6-12M	Illumina MiSeq	V4	27717398	205385
SRR3950968	PRJNA331150	female	C-section	Breast_Milk	USA	277.5	9.25	6-12M	Illumina MiSeq	V4	27717398	207871
SRR3950974	PRJNA331150	female	C-section	Breast_Milk	USA	315	10.5	6-12M	Illumina MiSeq	V4	27717398	211076
SRR3950967	PRJNA331150	female	C-section	Breast_Milk	USA	270	9	6-12M	Illumina MiSeq	V4	27717398	212127
SRR3950942	PRJNA331150	female	C-section	Breast_Milk	USA	225	7.5	6-12M	Illumina MiSeq	V4	27717398	215537
SRR3950953	PRJNA331150	female	C-section	Breast_Milk	USA	240	8	6-12M	Illumina MiSeq	V4	27717398	216778
SRR3950979	PRJNA331150	female	C-section	Breast_Milk	USA	352.5	11.75	6-12M	Illumina MiSeq	V4	27717398	218262
SRR3950960	PRJNA331150	female	C-section	Breast_Milk	USA	262.5	8.75	6-12M	Illumina MiSeq	V4	27717398	221291
SRR3950954	PRJNA331150	female	C-section	Breast_Milk	USA	240	8	6-12M	Illumina MiSeq	V4	27717398	232423
SRR3951005	PRJNA331150	female	C-section	Breast_Milk	USA	202.5	6.75	6-12M	Illumina MiSeq	V4	27717398	234295
SRR3951003	PRJNA331150	female	C-section	Breast_Milk	USA	187.5	6.25	6-12M	Illumina MiSeq	V4	27717398	238054
SRR3950941	PRJNA331150	female	C-section	Breast_Milk	USA	217.5	7.25	6-12M	Illumina MiSeq	V4	27717398	250894
SRR3951004	PRJNA331150	female	C-section	Breast_Milk	USA	195	6.5	6-12M	Illumina MiSeq	V4	27717398	255804
SRR3950952	PRJNA331150	female	C-section	Breast_Milk	USA	232.5	7.75	6-12M	Illumina MiSeq	V4	27717398	256714
ERR1669879	PRJEB15633	male	-	Breast_Milk	Gambia	28	0.933333	0-1M	Illumina_MiSeq	V4	28079170	7430
ERR1669839	PRJEB15633	Male	-	Breast_Milk	Gambia	28	0.933333	0-1M	Illumina_MiSeq	V4	28079170	18333
ERR1669855	PRJEB15633	Female	-	Breast_Milk	Gambia	112	3.73333	1-6M	Illumina_MiSeq	V4	28079170	13121
ERR1669865	PRJEB15633	Female	-	Breast_Milk	Gambia	112	3.73333	1-6M	Illumina_MiSeq	V4	28079170	13672
ERR1669893	PRJEB15633	female	-	Breast_Milk	Gambia	140	4.66667	1-6M	Illumina_MiSeq	V4	28079170	14991
ERR1669864	PRJEB15633	Female	-	Breast_Milk	Gambia	112	3.73333	1-6M	Illumina_MiSeq	V4	28079170	16603
ERR1669892	PRJEB15633	female	-	Breast_Milk	Gambia	140	4.66667	1-6M	Illumina_MiSeq	V4	28079170	18427
ERR1669860	PRJEB15633	Male	-	Breast_Milk	Gambia	112	3.73333	1-6M	Illumina_MiSeq	V4	28079170	13934
ERR1669842	PRJEB15633	Male	-	Breast_Milk	Gambia	112	3.73333	1-6M	Illumina_MiSeq	V4	28079170	13952
ERR1669899	PRJEB15633	male	-	Breast_Milk	Gambia	140	4.66667	1-6M	Illumina_MiSeq	V4	28079170	14236
ERR1669876	PRJEB15633	male	-	Breast_Milk	Gambia	140	4.66667	1-6M	Illumina_MiSeq	V4	28079170	14267
ERR1669873	PRJEB15633	Male	-	Breast_Milk	Gambia	112	3.73333	1-6M	Illumina_MiSeq	V4	28079170	14637
ERR1669897	PRJEB15633	male	-	Breast_Milk	Gambia	140	4.66667	1-6M	Illumina_MiSeq	V4	28079170	15323
ERR1669843	PRJEB15633	Male	-	Breast_Milk	Gambia	112	3.73333	1-6M	Illumina_MiSeq	V4	28079170	15401
ERR1669880	PRJEB15633	male	-	Breast_Milk	Gambia	140	4.66667	1-6M	Illumina_MiSeq	V4	28079170	15570
ERR1669889	PRJEB15633	male	-	Breast_Milk	Gambia	140	4.66667	1-6M	Illumina_MiSeq	V4	28079170	16362
ERR1669883	PRJEB15633	male	-	Breast_Milk	Gambia	140	4.66667	1-6M	Illumina_MiSeq	V4	28079170	16772
ERR1669866	PRJEB15633	Male	-	Breast_Milk	Gambia	112	3.73333	1-6M	Illumina_MiSeq	V4	28079170	19122
SRR5078604	PRJNA339264	female	vaginal	Breast_Milk	Ireland	7	0.233333	0-1M	Illumina MiSeq	V4–V5	28095889	13985
SRR5078992	PRJNA339264	female	C-section	Breast_Milk	Ireland	7	0.233333	0-1M	Illumina MiSeq	V4–V5	28095889	13994
SRR5079260	PRJNA339264	female	C-section	Breast_Milk	Ireland	7	0.233333	0-1M	Illumina MiSeq	V4–V5	28095889	14839
SRR5078698	PRJNA339264	female	vaginal	Breast_Milk	Ireland	7	0.233333	0-1M	Illumina MiSeq	V4–V5	28095889	15302
SRR5079111	PRJNA339264	Female	C-section	Breast_Milk	Ireland	7	0.233333	0-1M	Illumina MiSeq	V4–V5	28095889	15450
SRR5078693	PRJNA339264	female	vaginal	Breast_Milk	Ireland	7	0.233333	0-1M	Illumina MiSeq	V4–V5	28095889	15482
SRR5078949	PRJNA339264	female	vaginal	Breast_Milk	Ireland	7	0.233333	0-1M	Illumina MiSeq	V4–V5	28095889	15731
SRR5078953	PRJNA339264	female	vaginal	Breast_Milk	Ireland	7	0.233333	0-1M	Illumina MiSeq	V4–V5	28095889	17171
SRR5079288	PRJNA339264	female	C-section	Breast_Milk	Ireland	7	0.233333	0-1M	Illumina MiSeq	V4–V5	28095889	17615
SRR5078713	PRJNA339264	female	vaginal	Breast_Milk	Ireland	7	0.233333	0-1M	Illumina MiSeq	V4–V5	28095889	17638
SRR5079287	PRJNA339264	Female	vaginal	Breast_Milk	Ireland	7	0.233333	0-1M	Illumina MiSeq	V4–V5	28095889	19740
SRR5079000	PRJNA339264	female	vaginal	Breast_Milk	Ireland	7	0.233333	0-1M	Illumina MiSeq	V4–V5	28095889	19804
SRR5078970	PRJNA339264	female	C-section	Breast_Milk	Ireland	7	0.233333	0-1M	Illumina MiSeq	V4–V5	28095889	19943
SRR5078594	PRJNA339264	female	C-section	Breast_Milk	Ireland	7	0.233333	0-1M	Illumina MiSeq	V4–V5	28095889	20581
SRR5078592	PRJNA339264	female	vaginal	Breast_Milk	Ireland	7	0.233333	0-1M	Illumina MiSeq	V4–V5	28095889	21305
SRR5078926	PRJNA339264	female	vaginal	Breast_Milk	Ireland	7	0.233333	0-1M	Illumina MiSeq	V4–V5	28095889	22026
SRR5078619	PRJNA339264	female	C-section	Breast_Milk	Ireland	7	0.233333	0-1M	Illumina MiSeq	V4–V5	28095889	22397
SRR5078721	PRJNA339264	female	vaginal	Breast_Milk	Ireland	7	0.233333	0-1M	Illumina MiSeq	V4–V5	28095889	22452
SRR5078936	PRJNA339264	female	vaginal	Breast_Milk	Ireland	6	0.2	0-1M	Illumina MiSeq	V4–V5	28095889	22749
SRR5078809	PRJNA339264	female	C-section	Breast_Milk	Ireland	8	0.266667	0-1M	Illumina MiSeq	V4–V5	28095889	23357
SRR5078625	PRJNA339264	female	C-section	Breast_Milk	Ireland	7	0.233333	0-1M	Illumina MiSeq	V4–V5	28095889	23698
SRR5078588	PRJNA339264	female	vaginal	Breast_Milk	Ireland	7	0.233333	0-1M	Illumina MiSeq	V4–V5	28095889	23999
SRR5078972	PRJNA339264	female	C-section	Breast_Milk	Ireland	7	0.233333	0-1M	Illumina MiSeq	V4–V5	28095889	24130
SRR5078989	PRJNA339264	female	C-section	Breast_Milk	Ireland	7	0.233333	0-1M	Illumina MiSeq	V4–V5	28095889	24363
SRR5078828	PRJNA339264	female	C-section	Breast_Milk	Ireland	7	0.233333	0-1M	Illumina MiSeq	V4–V5	28095889	24952
SRR5079156	PRJNA339264	female	C-section	Breast_Milk	Ireland	7	0.233333	0-1M	Illumina MiSeq	V4–V5	28095889	25214
SRR5079040	PRJNA339264	female	vaginal	Breast_Milk	Ireland	8	0.266667	0-1M	Illumina MiSeq	V4–V5	28095889	25484
SRR5078854	PRJNA339264	female	vaginal	Breast_Milk	Ireland	7	0.233333	0-1M	Illumina MiSeq	V4–V5	28095889	27870
SRR5078760	PRJNA339264	female	vaginal	Breast_Milk	Ireland	7	0.233333	0-1M	Illumina MiSeq	V4–V5	28095889	28359
SRR5079065	PRJNA339264	female	vaginal	Breast_Milk	Ireland	7	0.233333	0-1M	Illumina MiSeq	V4–V5	28095889	28821
SRR5078901	PRJNA339264	female	vaginal	Breast_Milk	Ireland	7	0.233333	0-1M	Illumina MiSeq	V4–V5	28095889	30097
SRR5078700	PRJNA339264	female	C-section	Breast_Milk	Ireland	7	0.233333	0-1M	Illumina MiSeq	V4–V5	28095889	30767
SRR5078868	PRJNA339264	female	vaginal	Breast_Milk	Ireland	7	0.233333	0-1M	Illumina MiSeq	V4–V5	28095889	30865
SRR5078761	PRJNA339264	female	vaginal	Breast_Milk	Ireland	7	0.233333	0-1M	Illumina MiSeq	V4–V5	28095889	32173
SRR5078944	PRJNA339264	female	vaginal	Breast_Milk	Ireland	7	0.233333	0-1M	Illumina MiSeq	V4–V5	28095889	32264
SRR5078996	PRJNA339264	female	vaginal	Breast_Milk	Ireland	7	0.233333	0-1M	Illumina MiSeq	V4–V5	28095889	32836
SRR5078894	PRJNA339264	female	vaginal	Breast_Milk	Ireland	7	0.233333	0-1M	Illumina MiSeq	V4–V5	28095889	33117
SRR5079262	PRJNA339264	Female	C-section	Breast_Milk	Ireland	7	0.233333	0-1M	Illumina MiSeq	V4–V5	28095889	33119
SRR5078860	PRJNA339264	female	C-section	Breast_Milk	Ireland	7	0.233333	0-1M	Illumina MiSeq	V4–V5	28095889	33687
SRR5079203	PRJNA339264	Female	C-section	Breast_Milk	Ireland	7	0.233333	0-1M	Illumina MiSeq	V4–V5	28095889	33848
SRR5078629	PRJNA339264	female	vaginal	Breast_Milk	Ireland	7	0.233333	0-1M	Illumina MiSeq	V4–V5	28095889	35090
SRR5078609	PRJNA339264	female	C-section	Breast_Milk	Ireland	7	0.233333	0-1M	Illumina MiSeq	V4–V5	28095889	35185
SRR5079086	PRJNA339264	Female	C-section	Breast_Milk	Ireland	7	0.233333	0-1M	Illumina MiSeq	V4–V5	28095889	35599
SRR5079166	PRJNA339264	female	C-section	Breast_Milk	Ireland	7	0.233333	0-1M	Illumina MiSeq	V4–V5	28095889	35888
SRR5078735	PRJNA339264	female	C-section	Breast_Milk	Ireland	7	0.233333	0-1M	Illumina MiSeq	V4–V5	28095889	35919
SRR5078730	PRJNA339264	female	vaginal	Breast_Milk	Ireland	7	0.233333	0-1M	Illumina MiSeq	V4–V5	28095889	36024
SRR5078873	PRJNA339264	female	C-section	Breast_Milk	Ireland	7	0.233333	0-1M	Illumina MiSeq	V4–V5	28095889	36199
SRR5078669	PRJNA339264	female	C-section	Breast_Milk	Ireland	7	0.233333	0-1M	Illumina MiSeq	V4–V5	28095889	36544
SRR5078622	PRJNA339264	female	vaginal	Breast_Milk	Ireland	7	0.233333	0-1M	Illumina MiSeq	V4–V5	28095889	37187
SRR5078983	PRJNA339264	female	C-section	Breast_Milk	Ireland	8	0.266667	0-1M	Illumina MiSeq	V4–V5	28095889	37532
SRR5078940	PRJNA339264	female	C-section	Breast_Milk	Ireland	8	0.266667	0-1M	Illumina MiSeq	V4–V5	28095889	37614
SRR5078708	PRJNA339264	female	vaginal	Breast_Milk	Ireland	5	0.166667	0-1M	Illumina MiSeq	V4–V5	28095889	39025
SRR5078897	PRJNA339264	female	vaginal	Breast_Milk	Ireland	7	0.233333	0-1M	Illumina MiSeq	V4–V5	28095889	39363
SRR5078857	PRJNA339264	female	vaginal	Breast_Milk	Ireland	7	0.233333	0-1M	Illumina MiSeq	V4–V5	28095889	39663
SRR5078647	PRJNA339264	female	C-section	Breast_Milk	Ireland	8	0.266667	0-1M	Illumina MiSeq	V4–V5	28095889	39670
SRR5078741	PRJNA339264	female	vaginal	Breast_Milk	Ireland	7	0.233333	0-1M	Illumina MiSeq	V4–V5	28095889	43125
SRR5079092	PRJNA339264	Female	C-section	Breast_Milk	Ireland	7	0.233333	0-1M	Illumina MiSeq	V4–V5	28095889	43527
SRR5078782	PRJNA339264	female	C-section	Breast_Milk	Ireland	7	0.233333	0-1M	Illumina MiSeq	V4–V5	28095889	46919
SRR5079085	PRJNA339264	Female	vaginal	Breast_Milk	Ireland	7	0.233333	0-1M	Illumina MiSeq	V4–V5	28095889	47607
SRR5078676	PRJNA339264	female	vaginal	Breast_Milk	Ireland	8	0.266667	0-1M	Illumina MiSeq	V4–V5	28095889	47840
SRR5078568	PRJNA339264	female	C-section	Breast_Milk	Ireland	7	0.233333	0-1M	Illumina MiSeq	V4–V5	28095889	49378
SRR5078696	PRJNA339264	female	vaginal	Breast_Milk	Ireland	8	0.266667	0-1M	Illumina MiSeq	V4–V5	28095889	49405
SRR5079242	PRJNA339264	Female	C-section	Breast_Milk	Ireland	7	0.233333	0-1M	Illumina MiSeq	V4–V5	28095889	49534
SRR5078864	PRJNA339264	female	vaginal	Breast_Milk	Ireland	7	0.233333	0-1M	Illumina MiSeq	V4–V5	28095889	49995
SRR5078862	PRJNA339264	female	vaginal	Breast_Milk	Ireland	7	0.233333	0-1M	Illumina MiSeq	V4–V5	28095889	50794
SRR5079100	PRJNA339264	Female	C-section	Breast_Milk	Ireland	7	0.233333	0-1M	Illumina MiSeq	V4–V5	28095889	51305
SRR5079133	PRJNA339264	female	vaginal	Breast_Milk	Ireland	7	0.233333	0-1M	Illumina MiSeq	V4–V5	28095889	52478
SRR5079056	PRJNA339264	female	C-section	Breast_Milk	Ireland	7	0.233333	0-1M	Illumina MiSeq	V4–V5	28095889	53418
SRR5079278	PRJNA339264	Female	C-section	Breast_Milk	Ireland	7	0.233333	0-1M	Illumina MiSeq	V4–V5	28095889	59925
SRR5078839	PRJNA339264	female	vaginal	Breast_Milk	Ireland	7	0.233333	0-1M	Illumina MiSeq	V4–V5	28095889	62169
SRR5078929	PRJNA339264	female	C-section	Breast_Milk	Ireland	7	0.233333	0-1M	Illumina MiSeq	V4–V5	28095889	67869
SRR5078798	PRJNA339264	female	vaginal	Breast_Milk	Ireland	8	0.266667	0-1M	Illumina MiSeq	V4–V5	28095889	79997
SRR5079165	PRJNA339264	female	C-section	Breast_Milk	Ireland	7	0.233333	0-1M	Illumina MiSeq	V4–V5	28095889	81569
SRR5078990	PRJNA339264	female	vaginal	Breast_Milk	Ireland	6	0.2	0-1M	Illumina MiSeq	V4–V5	28095889	87099
SRR5079256	PRJNA339264	Female	C-section	Breast_Milk	Ireland	7	0.233333	0-1M	Illumina MiSeq	V4–V5	28095889	110014
SRR5079280	PRJNA339264	Female	C-section	Breast_Milk	Ireland	7	0.233333	0-1M	Illumina MiSeq	V4–V5	28095889	134026
SRR5078589	PRJNA339264	male	vaginal	Breast_Milk	Ireland	7	0.233333	0-1M	Illumina MiSeq	V4–V5	28095889	8448
SRR5079211	PRJNA339264	male	C-section	Breast_Milk	Ireland	7	0.233333	0-1M	Illumina MiSeq	V4–V5	28095889	10064
SRR5078574	PRJNA339264	male	vaginal	Breast_Milk	Ireland	7	0.233333	0-1M	Illumina MiSeq	V4–V5	28095889	13568
SRR5078687	PRJNA339264	male	vaginal	Breast_Milk	Ireland	7	0.233333	0-1M	Illumina MiSeq	V4–V5	28095889	16075
SRR5079168	PRJNA339264	Male	vaginal	Breast_Milk	Ireland	7	0.233333	0-1M	Illumina MiSeq	V4–V5	28095889	16726
SRR5078753	PRJNA339264	male	vaginal	Breast_Milk	Ireland	7	0.233333	0-1M	Illumina MiSeq	V4–V5	28095889	17682
SRR5078903	PRJNA339264	male	C-section	Breast_Milk	Ireland	7	0.233333	0-1M	Illumina MiSeq	V4–V5	28095889	18266
SRR5079020	PRJNA339264	male	C-section	Breast_Milk	Ireland	7	0.233333	0-1M	Illumina MiSeq	V4–V5	28095889	18552
SRR5078572	PRJNA339264	male	vaginal	Breast_Milk	Ireland	7	0.233333	0-1M	Illumina MiSeq	V4–V5	28095889	19471
SRR5078641	PRJNA339264	male	C-section	Breast_Milk	Ireland	7	0.233333	0-1M	Illumina MiSeq	V4–V5	28095889	20295
SRR5078763	PRJNA339264	male	C-section	Breast_Milk	Ireland	7	0.233333	0-1M	Illumina MiSeq	V4–V5	28095889	20345
SRR5079185	PRJNA339264	male	C-section	Breast_Milk	Ireland	7	0.233333	0-1M	Illumina MiSeq	V4–V5	28095889	20354
SRR5078831	PRJNA339264	male	vaginal	Breast_Milk	Ireland	7	0.233333	0-1M	Illumina MiSeq	V4–V5	28095889	20408
SRR5078959	PRJNA339264	male	vaginal	Breast_Milk	Ireland	7	0.233333	0-1M	Illumina MiSeq	V4–V5	28095889	20682
SRR5079089	PRJNA339264	male	C-section	Breast_Milk	Ireland	7	0.233333	0-1M	Illumina MiSeq	V4–V5	28095889	20684
SRR5078747	PRJNA339264	male	C-section	Breast_Milk	Ireland	7	0.233333	0-1M	Illumina MiSeq	V4–V5	28095889	21793
SRR5078956	PRJNA339264	male	vaginal	Breast_Milk	Ireland	7	0.233333	0-1M	Illumina MiSeq	V4–V5	28095889	23201
SRR5078995	PRJNA339264	male	vaginal	Breast_Milk	Ireland	7	0.233333	0-1M	Illumina MiSeq	V4–V5	28095889	23664
SRR5078623	PRJNA339264	male	vaginal	Breast_Milk	Ireland	7	0.233333	0-1M	Illumina MiSeq	V4–V5	28095889	24222
SRR5078917	PRJNA339264	male	vaginal	Breast_Milk	Ireland	7	0.233333	0-1M	Illumina MiSeq	V4–V5	28095889	24692
SRR5078762	PRJNA339264	male	C-section	Breast_Milk	Ireland	7	0.233333	0-1M	Illumina MiSeq	V4–V5	28095889	26057
SRR5079095	PRJNA339264	male	C-section	Breast_Milk	Ireland	7	0.233333	0-1M	Illumina MiSeq	V4–V5	28095889	26152
SRR5078757	PRJNA339264	male	C-section	Breast_Milk	Ireland	7	0.233333	0-1M	Illumina MiSeq	V4–V5	28095889	26274
SRR5079074	PRJNA339264	male	C-section	Breast_Milk	Ireland	7	0.233333	0-1M	Illumina MiSeq	V4–V5	28095889	26539
SRR5079019	PRJNA339264	male	C-section	Breast_Milk	Ireland	7	0.233333	0-1M	Illumina MiSeq	V4–V5	28095889	26916
SRR5079052	PRJNA339264	male	C-section	Breast_Milk	Ireland	7	0.233333	0-1M	Illumina MiSeq	V4–V5	28095889	27435
SRR5079001	PRJNA339264	male	vaginal	Breast_Milk	Ireland	9	0.3	0-1M	Illumina MiSeq	V4–V5	28095889	27644
SRR5078768	PRJNA339264	male	vaginal	Breast_Milk	Ireland	7	0.233333	0-1M	Illumina MiSeq	V4–V5	28095889	27714
SRR5078933	PRJNA339264	male	vaginal	Breast_Milk	Ireland	7	0.233333	0-1M	Illumina MiSeq	V4–V5	28095889	27912
SRR5078578	PRJNA339264	male	vaginal	Breast_Milk	Ireland	7	0.233333	0-1M	Illumina MiSeq	V4–V5	28095889	29099
SRR5078804	PRJNA339264	male	vaginal	Breast_Milk	Ireland	9	0.3	0-1M	Illumina MiSeq	V4–V5	28095889	29270
SRR5078704	PRJNA339264	male	vaginal	Breast_Milk	Ireland	6	0.2	0-1M	Illumina MiSeq	V4–V5	28095889	29383
SRR5078834	PRJNA339264	male	C-section	Breast_Milk	Ireland	8	0.266667	0-1M	Illumina MiSeq	V4–V5	28095889	29467
SRR5079010	PRJNA339264	male	vaginal	Breast_Milk	Ireland	7	0.233333	0-1M	Illumina MiSeq	V4–V5	28095889	30282
SRR5078624	PRJNA339264	male	vaginal	Breast_Milk	Ireland	7	0.233333	0-1M	Illumina MiSeq	V4–V5	28095889	31423
SRR5079110	PRJNA339264	Male	C-section	Breast_Milk	Ireland	7	0.233333	0-1M	Illumina MiSeq	V4–V5	28095889	31577
SRR5078950	PRJNA339264	male	vaginal	Breast_Milk	Ireland	7	0.233333	0-1M	Illumina MiSeq	V4–V5	28095889	31887
SRR5078848	PRJNA339264	male	vaginal	Breast_Milk	Ireland	7	0.233333	0-1M	Illumina MiSeq	V4–V5	28095889	32325
SRR5078923	PRJNA339264	male	C-section	Breast_Milk	Ireland	7	0.233333	0-1M	Illumina MiSeq	V4–V5	28095889	32423
SRR5079243	PRJNA339264	male	vaginal	Breast_Milk	Ireland	7	0.233333	0-1M	Illumina MiSeq	V4–V5	28095889	33871
SRR5078882	PRJNA339264	male	vaginal	Breast_Milk	Ireland	7	0.233333	0-1M	Illumina MiSeq	V4–V5	28095889	34054
SRR5078630	PRJNA339264	male	C-section	Breast_Milk	Ireland	7	0.233333	0-1M	Illumina MiSeq	V4–V5	28095889	34176
SRR5078997	PRJNA339264	male	vaginal	Breast_Milk	Ireland	7	0.233333	0-1M	Illumina MiSeq	V4–V5	28095889	34296
SRR5078886	PRJNA339264	male	vaginal	Breast_Milk	Ireland	7	0.233333	0-1M	Illumina MiSeq	V4–V5	28095889	34748
SRR5078755	PRJNA339264	male	C-section	Breast_Milk	Ireland	7	0.233333	0-1M	Illumina MiSeq	V4–V5	28095889	34799
SRR5079127	PRJNA339264	Male	C-section	Breast_Milk	Ireland	7	0.233333	0-1M	Illumina MiSeq	V4–V5	28095889	34904
SRR5078634	PRJNA339264	male	vaginal	Breast_Milk	Ireland	7	0.233333	0-1M	Illumina MiSeq	V4–V5	28095889	35425
SRR5079129	PRJNA339264	male	C-section	Breast_Milk	Ireland	7	0.233333	0-1M	Illumina MiSeq	V4–V5	28095889	35869
SRR5078813	PRJNA339264	male	vaginal	Breast_Milk	Ireland	7	0.233333	0-1M	Illumina MiSeq	V4–V5	28095889	36691
SRR5079290	PRJNA339264	male	C-section	Breast_Milk	Ireland	7	0.233333	0-1M	Illumina MiSeq	V4–V5	28095889	36986
SRR5079121	PRJNA339264	male	C-section	Breast_Milk	Ireland	7	0.233333	0-1M	Illumina MiSeq	V4–V5	28095889	37101
SRR5078870	PRJNA339264	male	vaginal	Breast_Milk	Ireland	7	0.233333	0-1M	Illumina MiSeq	V4–V5	28095889	37471
SRR5079077	PRJNA339264	male	C-section	Breast_Milk	Ireland	7	0.233333	0-1M	Illumina MiSeq	V4–V5	28095889	37766
SRR5078998	PRJNA339264	male	vaginal	Breast_Milk	Ireland	7	0.233333	0-1M	Illumina MiSeq	V4–V5	28095889	38563
SRR5078637	PRJNA339264	male	vaginal	Breast_Milk	Ireland	7	0.233333	0-1M	Illumina MiSeq	V4–V5	28095889	38938
SRR5079257	PRJNA339264	male	C-section	Breast_Milk	Ireland	7	0.233333	0-1M	Illumina MiSeq	V4–V5	28095889	40617
SRR5078756	PRJNA339264	male	vaginal	Breast_Milk	Ireland	7	0.233333	0-1M	Illumina MiSeq	V4–V5	28095889	41480
SRR5079076	PRJNA339264	male	vaginal	Breast_Milk	Ireland	7	0.233333	0-1M	Illumina MiSeq	V4–V5	28095889	42113
SRR5079081	PRJNA339264	Male	C-section	Breast_Milk	Ireland	7	0.233333	0-1M	Illumina MiSeq	V4–V5	28095889	42266
SRR5079245	PRJNA339264	male	vaginal	Breast_Milk	Ireland	7	0.233333	0-1M	Illumina MiSeq	V4–V5	28095889	43705
SRR5078758	PRJNA339264	male	C-section	Breast_Milk	Ireland	7	0.233333	0-1M	Illumina MiSeq	V4–V5	28095889	44139
SRR5079066	PRJNA339264	male	vaginal	Breast_Milk	Ireland	7	0.233333	0-1M	Illumina MiSeq	V4–V5	28095889	45552
SRR5079248	PRJNA339264	Male	C-section	Breast_Milk	Ireland	7	0.233333	0-1M	Illumina MiSeq	V4–V5	28095889	46530
SRR5079236	PRJNA339264	Male	vaginal	Breast_Milk	Ireland	7	0.233333	0-1M	Illumina MiSeq	V4–V5	28095889	49221
SRR5078963	PRJNA339264	male	C-section	Breast_Milk	Ireland	7	0.233333	0-1M	Illumina MiSeq	V4–V5	28095889	51888
SRR5079191	PRJNA339264	male	vaginal	Breast_Milk	Ireland	7	0.233333	0-1M	Illumina MiSeq	V4–V5	28095889	53932
SRR5078793	PRJNA339264	male	vaginal	Breast_Milk	Ireland	7	0.233333	0-1M	Illumina MiSeq	V4–V5	28095889	54021
SRR5079271	PRJNA339264	male	vaginal	Breast_Milk	Ireland	7	0.233333	0-1M	Illumina MiSeq	V4–V5	28095889	54129
SRR5079261	PRJNA339264	Male	C-section	Breast_Milk	Ireland	7	0.233333	0-1M	Illumina MiSeq	V4–V5	28095889	54378
SRR5079178	PRJNA339264	Male	C-section	Breast_Milk	Ireland	7	0.233333	0-1M	Illumina MiSeq	V4–V5	28095889	55536
SRR5078898	PRJNA339264	male	vaginal	Breast_Milk	Ireland	7	0.233333	0-1M	Illumina MiSeq	V4–V5	28095889	59524
SRR5079222	PRJNA339264	male	vaginal	Breast_Milk	Ireland	7	0.233333	0-1M	Illumina MiSeq	V4–V5	28095889	59841
SRR5079012	PRJNA339264	male	vaginal	Breast_Milk	Ireland	7	0.233333	0-1M	Illumina MiSeq	V4–V5	28095889	60359
SRR5079221	PRJNA339264	male	C-section	Breast_Milk	Ireland	7	0.233333	0-1M	Illumina MiSeq	V4–V5	28095889	60925
SRR5079197	PRJNA339264	male	C-section	Breast_Milk	Ireland	7	0.233333	0-1M	Illumina MiSeq	V4–V5	28095889	62269
SRR5078580	PRJNA339264	male	C-section	Breast_Milk	Ireland	7	0.233333	0-1M	Illumina MiSeq	V4–V5	28095889	64110
SRR5078570	PRJNA339264	male	C-section	Breast_Milk	Ireland	7	0.233333	0-1M	Illumina MiSeq	V4–V5	28095889	65636
SRR5079118	PRJNA339264	Male	C-section	Breast_Milk	Ireland	7	0.233333	0-1M	Illumina MiSeq	V4–V5	28095889	67052
SRR5079098	PRJNA339264	Male	C-section	Breast_Milk	Ireland	7	0.233333	0-1M	Illumina MiSeq	V4–V5	28095889	67147
SRR5079265	PRJNA339264	Male	C-section	Breast_Milk	Ireland	7	0.233333	0-1M	Illumina MiSeq	V4–V5	28095889	67764
SRR5079201	PRJNA339264	Male	C-section	Breast_Milk	Ireland	7	0.233333	0-1M	Illumina MiSeq	V4–V5	28095889	68597
SRR5078946	PRJNA339264	male	C-section	Breast_Milk	Ireland	7	0.233333	0-1M	Illumina MiSeq	V4–V5	28095889	70785
SRR5078664	PRJNA339264	male	C-section	Breast_Milk	Ireland	7	0.233333	0-1M	Illumina MiSeq	V4–V5	28095889	80879
SRR5078614	PRJNA339264	male	C-section	Breast_Milk	Ireland	7	0.233333	0-1M	Illumina MiSeq	V4–V5	28095889	82563
SRR5078695	PRJNA339264	male	vaginal	Breast_Milk	Ireland	7	0.233333	0-1M	Illumina MiSeq	V4–V5	28095889	95249
SRR5079215	PRJNA339264	male	C-section	Breast_Milk	Ireland	7	0.233333	0-1M	Illumina MiSeq	V4–V5	28095889	127918
SRR5079224	PRJNA339264	male	C-section	Breast_Milk	Ireland	7	0.233333	0-1M	Illumina MiSeq	V4–V5	28095889	163271
SRR5078586	PRJNA339264	female	C-section	Breast_Milk	Ireland	56	1.86667	1-6M	Illumina MiSeq	V4–V5	28095889	35000
SRR5078890	PRJNA339264	female	vaginal	Breast_Milk	Ireland	56	1.86667	1-6M	Illumina MiSeq	V4–V5	28095889	68661
SRR5078778	PRJNA339264	male	vaginal	Breast_Milk	Ireland	56	1.86667	1-6M	Illumina MiSeq	V4–V5	28095889	25599
SRR5078674	PRJNA339264	male	vaginal	Breast_Milk	Ireland	56	1.86667	1-6M	Illumina MiSeq	V4–V5	28095889	44773
SRR5291367	PRJNA377056	-	-	-	Italy	380	12.2581	12-36M	Illumina_MiSeq	V3-V4	28733284	60537
SRR5291351	PRJNA377056	-	-	-	Italy	385	12.4194	12-36M	Illumina_MiSeq	V3-V4	28733284	61890
SRR5291373	PRJNA377056	-	-	-	Italy	379	12.2258	12-36M	Illumina_MiSeq	V3-V4	28733284	61999
SRR5291332	PRJNA377056	-	-	-	Italy	386	12.4516	12-36M	Illumina_MiSeq	V3-V4	28733284	64078
SRR5291357	PRJNA377056	-	-	-	Italy	380	12.2581	12-36M	Illumina_MiSeq	V3-V4	28733284	70138
SRR5291330	PRJNA377056	-	-	-	Italy	381	12.2903	12-36M	Illumina_MiSeq	V3-V4	28733284	70635
SRR5291353	PRJNA377056	-	-	-	Italy	383	12.3548	12-36M	Illumina_MiSeq	V3-V4	28733284	74424
SRR5291365	PRJNA377056	-	-	-	Italy	382	12.3226	12-36M	Illumina_MiSeq	V3-V4	28733284	82713
SRR5291322	PRJNA377056	-	-	-	Italy	387	12.4839	12-36M	Illumina_MiSeq	V3-V4	28733284	112741
T59III	PRJNA362530	-	vaginal	Formula	Spain	30	1	0-1M	Illumina_MiSeq	V3	28789705	45049
T52II	PRJNA362530	-	vaginal	Breast_Milk	Spain	10	0.333333	0-1M	Illumina_MiSeq	V3	28789705	45861
T53III	PRJNA362530	-	vaginal	Breast_Milk	Spain	30	1	0-1M	Illumina_MiSeq	V3	28789705	48121
T42III	PRJNA362530	-	vaginal	Formula	Spain	30	1	0-1M	Illumina_MiSeq	V3	28789705	52206
T43III	PRJNA362530	-	vaginal	Breast_Milk	Spain	30	1	0-1M	Illumina_MiSeq	V3	28789705	54054
T55III	PRJNA362530	-	vaginal	Breast_Milk	Spain	30	1	0-1M	Illumina_MiSeq	V3	28789705	65135
T51III	PRJNA362530	-	vaginal	Breast_Milk	Spain	30	1	0-1M	Illumina_MiSeq	V3	28789705	74907
T49III	PRJNA362530	-	vaginal	Breast_Milk	Spain	30	1	0-1M	Illumina_MiSeq	V3	28789705	84366
T45III	PRJNA362530	-	vaginal	Breast_Milk	Spain	30	1	0-1M	Illumina_MiSeq	V3	28789705	88392
T58III	PRJNA362530	-	vaginal	Breast_Milk	Spain	30	1	0-1M	Illumina_MiSeq	V3	28789705	111035
ERR2002015	PRJEB21196	female	C-section	Breast_Milk	Germany	90	3	1-6M	Illumina_MiSeq	V3-V4	28877893	8102
ERR2002046	PRJEB21196	female	C-section	Breast_Milk	Germany	90	3	1-6M	Illumina_MiSeq	V3-V4	28877893	9468
ERR2002020	PRJEB21196	female	vaginal	Breast_Milk	Germany	90	3	1-6M	Illumina_MiSeq	V3-V4	28877893	9538
ERR2002009	PRJEB21196	female	vaginal	Breast_Milk	Germany	90	3	1-6M	Illumina_MiSeq	V3-V4	28877893	9921
ERR2002056	PRJEB21196	female	vaginal	mix	Germany	90	3	1-6M	Illumina_MiSeq	V3-V4	28877893	10035
ERR2002027	PRJEB21196	female	C-section	formula	Germany	90	3	1-6M	Illumina_MiSeq	V3-V4	28877893	10148
ERR2002062	PRJEB21196	female	vaginal	Breast_Milk	Germany	90	3	1-6M	Illumina_MiSeq	V3-V4	28877893	10169
ERR2002032	PRJEB21196	female	C-section	Breast_Milk	Germany	90	3	1-6M	Illumina_MiSeq	V3-V4	28877893	10584
ERR2002035	PRJEB21196	female	vaginal	Breast_Milk	Germany	90	3	1-6M	Illumina_MiSeq	V3-V4	28877893	10614
ERR2002079	PRJEB21196	female	C-section	mix	Germany	90	3	1-6M	Illumina_MiSeq	V3-V4	28877893	10889
ERR2002059	PRJEB21196	female	vaginal	formula	Germany	90	3	1-6M	Illumina_MiSeq	V3-V4	28877893	10973
ERR2002043	PRJEB21196	female	vaginal	Breast_Milk	Germany	90	3	1-6M	Illumina_MiSeq	V3-V4	28877893	11051
ERR2002055	PRJEB21196	female	C-section	Breast_Milk	Germany	90	3	1-6M	Illumina_MiSeq	V3-V4	28877893	11088
ERR2002026	PRJEB21196	female	C-section	mix	Germany	90	3	1-6M	Illumina_MiSeq	V3-V4	28877893	11139
ERR2002103	PRJEB21196	female	vaginal	mix	Germany	90	3	1-6M	Illumina_MiSeq	V3-V4	28877893	11153
ERR2002045	PRJEB21196	female	vaginal	Breast_Milk	Germany	90	3	1-6M	Illumina_MiSeq	V3-V4	28877893	11217
ERR2002088	PRJEB21196	female	vaginal	mix	Germany	90	3	1-6M	Illumina_MiSeq	V3-V4	28877893	11259
ERR2002013	PRJEB21196	female	vaginal	Breast_Milk	Germany	90	3	1-6M	Illumina_MiSeq	V3-V4	28877893	11548
ERR2002110	PRJEB21196	female	C-section	Breast_Milk	Germany	90	3	1-6M	Illumina_MiSeq	V3-V4	28877893	11548
ERR2002097	PRJEB21196	female	C-section	Breast_Milk	Germany	90	3	1-6M	Illumina_MiSeq	V3-V4	28877893	11727
ERR2002072	PRJEB21196	female	C-section	Breast_Milk	Germany	90	3	1-6M	Illumina_MiSeq	V3-V4	28877893	11816
ERR2002069	PRJEB21196	female	vaginal	formula	Germany	90	3	1-6M	Illumina_MiSeq	V3-V4	28877893	11820
ERR2002058	PRJEB21196	female	vaginal	Breast_Milk	Germany	90	3	1-6M	Illumina_MiSeq	V3-V4	28877893	11845
ERR2002070	PRJEB21196	female	vaginal	Breast_Milk	Germany	90	3	1-6M	Illumina_MiSeq	V3-V4	28877893	12125
ERR2002113	PRJEB21196	female	C-section	mix	Germany	90	3	1-6M	Illumina_MiSeq	V3-V4	28877893	12392
ERR2002024	PRJEB21196	female	vaginal	formula	Germany	90	3	1-6M	Illumina_MiSeq	V3-V4	28877893	12870
ERR2002048	PRJEB21196	female	vaginal	Breast_Milk	Germany	90	3	1-6M	Illumina_MiSeq	V3-V4	28877893	14053
ERR2002078	PRJEB21196	female	vaginal	formula	Germany	90	3	1-6M	Illumina_MiSeq	V3-V4	28877893	14629
ERR2002087	PRJEB21196	female	vaginal	Breast_Milk	Germany	90	3	1-6M	Illumina_MiSeq	V3-V4	28877893	16435
ERR2002019	PRJEB21196	female	vaginal	Breast_Milk	Germany	90	3	1-6M	Illumina_MiSeq	V3-V4	28877893	24401
ERR2002068	PRJEB21196	male	vaginal	formula	Germany	90	3	1-6M	Illumina_MiSeq	V3-V4	28877893	4602
ERR2002030	PRJEB21196	male	vaginal	formula	Germany	90	3	1-6M	Illumina_MiSeq	V3-V4	28877893	8350
ERR2002029	PRJEB21196	male	C-section	formula	Germany	90	3	1-6M	Illumina_MiSeq	V3-V4	28877893	8649
ERR2002085	PRJEB21196	male	C-section	Breast_Milk	Germany	90	3	1-6M	Illumina_MiSeq	V3-V4	28877893	9097
ERR2002023	PRJEB21196	male	C-section	formula	Germany	90	3	1-6M	Illumina_MiSeq	V3-V4	28877893	9594
ERR2002104	PRJEB21196	male	C-section	mix	Germany	90	3	1-6M	Illumina_MiSeq	V3-V4	28877893	9949
ERR2002047	PRJEB21196	male	vaginal	mix	Germany	90	3	1-6M	Illumina_MiSeq	V3-V4	28877893	10206
ERR2002111	PRJEB21196	male	C-section	formula	Germany	90	3	1-6M	Illumina_MiSeq	V3-V4	28877893	10624
ERR2002061	PRJEB21196	male	C-section	Breast_Milk	Germany	90	3	1-6M	Illumina_MiSeq	V3-V4	28877893	11349
ERR2002107	PRJEB21196	male	C-section	mix	Germany	90	3	1-6M	Illumina_MiSeq	V3-V4	28877893	11456
ERR2002033	PRJEB21196	male	vaginal	Breast_Milk	Germany	90	3	1-6M	Illumina_MiSeq	V3-V4	28877893	12194
ERR2002083	PRJEB21196	male	C-section	Breast_Milk	Germany	90	3	1-6M	Illumina_MiSeq	V3-V4	28877893	12624
ERR2002075	PRJEB21196	male	vaginal	Breast_Milk	Germany	90	3	1-6M	Illumina_MiSeq	V3-V4	28877893	12651
ERR2002094	PRJEB21196	male	C-section	mix	Germany	90	3	1-6M	Illumina_MiSeq	V3-V4	28877893	12898
ERR2002080	PRJEB21196	male	vaginal	Breast_Milk	Germany	90	3	1-6M	Illumina_MiSeq	V3-V4	28877893	12991
ERR2002051	PRJEB21196	male	vaginal	Breast_Milk	Germany	90	3	1-6M	Illumina_MiSeq	V3-V4	28877893	13271
ERR2002099	PRJEB21196	male	C-section	mix	Germany	90	3	1-6M	Illumina_MiSeq	V3-V4	28877893	13412
ERR2002040	PRJEB21196	male	vaginal	Breast_Milk	Germany	90	3	1-6M	Illumina_MiSeq	V3-V4	28877893	15250
ERR2002089	PRJEB21196	male	vaginal	mix	Germany	90	3	1-6M	Illumina_MiSeq	V3-V4	28877893	17281
ERR2002138	PRJEB21196	female	vaginal	formula	Germany	210	7	6-12M	Illumina_MiSeq	V3-V4	28877893	1067
ERR2002128	PRJEB21196	female	vaginal	formula	Germany	210	7	6-12M	Illumina_MiSeq	V3-V4	28877893	1207
ERR2002163	PRJEB21196	female	vaginal	formula	Germany	210	7	6-12M	Illumina_MiSeq	V3-V4	28877893	1263
ERR2002205	PRJEB21196	female	C-section	Breast_Milk	Germany	210	7	6-12M	Illumina_MiSeq	V3-V4	28877893	1381
ERR2002147	PRJEB21196	female	vaginal	formula	Germany	210	7	6-12M	Illumina_MiSeq	V3-V4	28877893	1413
ERR2002158	PRJEB21196	female	vaginal	formula	Germany	210	7	6-12M	Illumina_MiSeq	V3-V4	28877893	1458
ERR2002177	PRJEB21196	female	C-section	formula	Germany	210	7	6-12M	Illumina_MiSeq	V3-V4	28877893	1476
ERR2002169	PRJEB21196	female	vaginal	formula	Germany	210	7	6-12M	Illumina_MiSeq	V3-V4	28877893	1545
ERR2002208	PRJEB21196	female	C-section	formula	Germany	210	7	6-12M	Illumina_MiSeq	V3-V4	28877893	1885
ERR2002192	PRJEB21196	female	C-section	Breast_Milk	Germany	210	7	6-12M	Illumina_MiSeq	V3-V4	28877893	12333
ERR2002190	PRJEB21196	male	C-section	formula	Germany	210	7	6-12M	Illumina_MiSeq	V3-V4	28877893	1136
ERR2002135	PRJEB21196	male	vaginal	Breast_Milk	Germany	210	7	6-12M	Illumina_MiSeq	V3-V4	28877893	1185
ERR2002153	PRJEB21196	male	vaginal	formula	Germany	210	7	6-12M	Illumina_MiSeq	V3-V4	28877893	1408
ERR2002181	PRJEB21196	male	C-section	formula	Germany	210	7	6-12M	Illumina_MiSeq	V3-V4	28877893	1445
ERR2002168	PRJEB21196	male	vaginal	formula	Germany	210	7	6-12M	Illumina_MiSeq	V3-V4	28877893	2293
SRR6020740	PRJNA403824	-	Vaginal	-	Canada	10	0.333333	0-1M	Illumina MiSeq	V3	29184093	2019
SRR6020830	PRJNA403824	-	Vaginal	-	Canada	10	0.333333	0-1M	Illumina MiSeq	V3	29184093	2333
SRR6020760	PRJNA403824	-	Vaginal	-	Canada	10	0.333333	0-1M	Illumina MiSeq	V3	29184093	5491
SRR6020845	PRJNA403824	-	Vaginal	-	Canada	10	0.333333	0-1M	Illumina MiSeq	V3	29184093	7710
SRR6020967	PRJNA403824	-	Vaginal	-	Canada	10	0.333333	0-1M	Illumina MiSeq	V3	29184093	8642
SRR6020695	PRJNA403824	-	Vaginal	-	Canada	10	0.333333	0-1M	Illumina MiSeq	V3	29184093	11107
SRR6020859	PRJNA403824	-	Vaginal	-	Canada	13	0.433333	0-1M	Illumina MiSeq	V3	29184093	13670
SRR6020977	PRJNA403824	-	Vaginal	-	Canada	10	0.333333	0-1M	Illumina MiSeq	V3	29184093	13852
SRR6020758	PRJNA403824	-	Vaginal	-	Canada	9	0.3	0-1M	Illumina MiSeq	V3	29184093	24114
SRR6020764	PRJNA403824	-	Vaginal	-	Canada	10	0.333333	0-1M	Illumina MiSeq	V3	29184093	38340
SRR6020870	PRJNA403824	-	Vaginal	-	Canada	10	0.333333	0-1M	Illumina MiSeq	V3	29184093	47754
SRR6020814	PRJNA403824	-	Vaginal	-	Canada	10	0.333333	0-1M	Illumina MiSeq	V3	29184093	56325
SRR6020769	PRJNA403824	-	Vaginal	-	Canada	11	0.366667	0-1M	Illumina MiSeq	V3	29184093	83133
SRR6020976	PRJNA403824	-	Vaginal	-	Canada	10	0.333333	0-1M	Illumina MiSeq	V3	29184093	86908
SRR6020777	PRJNA403824	-	Vaginal	-	Canada	10	0.333333	0-1M	Illumina MiSeq	V3	29184093	88700
SRR6020931	PRJNA403824	-	Vaginal	-	Canada	10	0.333333	0-1M	Illumina MiSeq	V3	29184093	89184
SRR6020966	PRJNA403824	-	Vaginal	-	Canada	10	0.333333	0-1M	Illumina MiSeq	V3	29184093	98517
SRR6020750	PRJNA403824	-	Vaginal	-	Canada	10	0.333333	0-1M	Illumina MiSeq	V3	29184093	104862
SRR6020912	PRJNA403824	-	Vaginal	-	Canada	10	0.333333	0-1M	Illumina MiSeq	V3	29184093	109210
SRR6020920	PRJNA403824	-	Vaginal	-	Canada	10	0.333333	0-1M	Illumina MiSeq	V3	29184093	115203
SRR6020943	PRJNA403824	-	Vaginal	-	Canada	10	0.333333	0-1M	Illumina MiSeq	V3	29184093	124302
SRR6020807	PRJNA403824	-	Vaginal	-	Canada	10	0.333333	0-1M	Illumina MiSeq	V3	29184093	125118
SRR6020927	PRJNA403824	-	Vaginal	-	Canada	10	0.333333	0-1M	Illumina MiSeq	V3	29184093	128838
SRR6020957	PRJNA403824	-	Vaginal	-	Canada	10	0.333333	0-1M	Illumina MiSeq	V3	29184093	131387
SRR6020916	PRJNA403824	-	Vaginal	-	Canada	15	0.5	0-1M	Illumina MiSeq	V3	29184093	143519
SRR6020954	PRJNA403824	-	Vaginal	-	Canada	10	0.333333	0-1M	Illumina MiSeq	V3	29184093	148008
SRR6020885	PRJNA403824	-	Vaginal	-	Canada	10	0.333333	0-1M	Illumina MiSeq	V3	29184093	148342
SRR6020961	PRJNA403824	-	Vaginal	-	Canada	10	0.333333	0-1M	Illumina MiSeq	V3	29184093	163877
SRR6020717	PRJNA403824	-	Vaginal	-	Canada	10	0.333333	0-1M	Illumina MiSeq	V3	29184093	170378
SRR6020781	PRJNA403824	-	Vaginal	-	Canada	10	0.333333	0-1M	Illumina MiSeq	V3	29184093	172823
SRR6020879	PRJNA403824	-	Vaginal	-	Canada	10	0.333333	0-1M	Illumina MiSeq	V3	29184093	172870
SRR6020714	PRJNA403824	-	Vaginal	-	Canada	10	0.333333	0-1M	Illumina MiSeq	V3	29184093	199761
SRR6020893	PRJNA403824	-	Vaginal	-	Canada	10	0.333333	0-1M	Illumina MiSeq	V3	29184093	202648
SRR6020802	PRJNA403824	-	Vaginal	-	Canada	10	0.333333	0-1M	Illumina MiSeq	V3	29184093	219428
SRR6020825	PRJNA403824	-	Vaginal	-	Canada	10	0.333333	0-1M	Illumina MiSeq	V3	29184093	264301
SRR6020843	PRJNA403824	-	Vaginal	-	Canada	11	0.366667	0-1M	Illumina MiSeq	V3	29184093	286171
SRR6020755	PRJNA403824	-	Vaginal	-	Canada	10	0.333333	0-1M	Illumina MiSeq	V3	29184093	293598
SRR6020904	PRJNA403824	-	Vaginal	-	Canada	10	0.333333	0-1M	Illumina MiSeq	V3	29184093	343960
SRR6020919	PRJNA403824	-	Vaginal	-	Canada	85	2.83333	1-6M	Illumina MiSeq	V3	29184093	92498
SRR6020789	PRJNA403824	-	Vaginal	-	Canada	85	2.83333	1-6M	Illumina MiSeq	V3	29184093	108471
SRR6020918	PRJNA403824	-	Vaginal	-	Canada	85	2.83333	1-6M	Illumina MiSeq	V3	29184093	125886
SRR6020806	PRJNA403824	-	Vaginal	-	Canada	85	2.83333	1-6M	Illumina MiSeq	V3	29184093	130585
SRR6020779	PRJNA403824	-	Vaginal	-	Canada	103	3.43333	1-6M	Illumina MiSeq	V3	29184093	131985
SRR6020894	PRJNA403824	-	Vaginal	-	Canada	76	2.53333	1-6M	Illumina MiSeq	V3	29184093	153619
SRR6020841	PRJNA403824	-	Vaginal	-	Canada	91	3.03333	1-6M	Illumina MiSeq	V3	29184093	183630
SRR6020979	PRJNA403824	-	Vaginal	-	Canada	84	2.8	1-6M	Illumina MiSeq	V3	29184093	199903
SRR6020890	PRJNA403824	-	Vaginal	-	Canada	85	2.83333	1-6M	Illumina MiSeq	V3	29184093	200036
ERR2044589	PRJEB21946	female	-	-	India	70	2.33333	1-6M	Illumina MiSeq	V4	29217369	3915
ERR2044592	PRJEB21946	female	-	-	India	70	2.33333	1-6M	Illumina MiSeq	V4	29217369	10348
ERR2044570	PRJEB21946	female	-	-	India	70	2.33333	1-6M	Illumina MiSeq	V4	29217369	10726
ERR2044610	PRJEB21946	female	-	-	India	70	2.33333	1-6M	Illumina MiSeq	V4	29217369	11526
ERR2044414	PRJEB21946	female	-	-	India	70	2.33333	1-6M	Illumina MiSeq	V4	29217369	12991
ERR2044531	PRJEB21946	female	-	-	India	70	2.33333	1-6M	Illumina MiSeq	V4	29217369	14361
ERR2044420	PRJEB21946	female	-	-	India	70	2.33333	1-6M	Illumina MiSeq	V4	29217369	14731
ERR2044333	PRJEB21946	female	-	-	India	70	2.33333	1-6M	Illumina MiSeq	V4	29217369	15678
ERR2044565	PRJEB21946	female	-	-	India	70	2.33333	1-6M	Illumina MiSeq	V4	29217369	16358
ERR2044463	PRJEB21946	female	-	-	India	70	2.33333	1-6M	Illumina MiSeq	V4	29217369	19323
ERR2044433	PRJEB21946	female	-	-	India	70	2.33333	1-6M	Illumina MiSeq	V4	29217369	19857
ERR2044542	PRJEB21946	female	-	-	India	70	2.33333	1-6M	Illumina MiSeq	V4	29217369	20596
ERR2044504	PRJEB21946	female	-	-	India	70	2.33333	1-6M	Illumina MiSeq	V4	29217369	24125
ERR2044578	PRJEB21946	female	-	-	India	70	2.33333	1-6M	Illumina MiSeq	V4	29217369	24428
ERR2044498	PRJEB21946	female	-	-	India	70	2.33333	1-6M	Illumina MiSeq	V4	29217369	28291
ERR2044507	PRJEB21946	female	-	-	India	70	2.33333	1-6M	Illumina MiSeq	V4	29217369	28584
ERR2044601	PRJEB21946	female	-	-	India	70	2.33333	1-6M	Illumina MiSeq	V4	29217369	34375
ERR2044599	PRJEB21946	female	-	-	India	70	2.33333	1-6M	Illumina MiSeq	V4	29217369	36709
ERR2044505	PRJEB21946	female	-	-	India	70	2.33333	1-6M	Illumina MiSeq	V4	29217369	37610
ERR2044377	PRJEB21946	female	-	-	India	70	2.33333	1-6M	Illumina MiSeq	V4	29217369	40464
ERR2044442	PRJEB21946	female	-	-	India	70	2.33333	1-6M	Illumina MiSeq	V4	29217369	50503
ERR2044467	PRJEB21946	female	-	-	India	70	2.33333	1-6M	Illumina MiSeq	V4	29217369	52310
ERR2044516	PRJEB21946	male	-	-	India	70	2.33333	1-6M	Illumina MiSeq	V4	29217369	7506
ERR2044510	PRJEB21946	male	-	-	India	70	2.33333	1-6M	Illumina MiSeq	V4	29217369	8335
ERR2044630	PRJEB21946	male	-	-	India	70	2.33333	1-6M	Illumina MiSeq	V4	29217369	10456
ERR2044586	PRJEB21946	male	-	-	India	70	2.33333	1-6M	Illumina MiSeq	V4	29217369	10684
ERR2044385	PRJEB21946	male	-	-	India	70	2.33333	1-6M	Illumina MiSeq	V4	29217369	12000
ERR2044425	PRJEB21946	male	-	-	India	70	2.33333	1-6M	Illumina MiSeq	V4	29217369	12510
ERR2044472	PRJEB21946	male	-	-	India	70	2.33333	1-6M	Illumina MiSeq	V4	29217369	12886
ERR2044567	PRJEB21946	male	-	-	India	70	2.33333	1-6M	Illumina MiSeq	V4	29217369	12989
ERR2044624	PRJEB21946	male	-	-	India	70	2.33333	1-6M	Illumina MiSeq	V4	29217369	15091
ERR2044361	PRJEB21946	male	-	-	India	70	2.33333	1-6M	Illumina MiSeq	V4	29217369	16747
ERR2044400	PRJEB21946	male	-	-	India	70	2.33333	1-6M	Illumina MiSeq	V4	29217369	21596
ERR2044561	PRJEB21946	male	-	-	India	70	2.33333	1-6M	Illumina MiSeq	V4	29217369	24407
ERR2044587	PRJEB21946	male	-	-	India	70	2.33333	1-6M	Illumina MiSeq	V4	29217369	26490
ERR2044355	PRJEB21946	male	-	-	India	70	2.33333	1-6M	Illumina MiSeq	V4	29217369	26719
ERR2044585	PRJEB21946	male	-	-	India	70	2.33333	1-6M	Illumina MiSeq	V4	29217369	34929
ERR2044473	PRJEB21946	male	-	-	India	70	2.33333	1-6M	Illumina MiSeq	V4	29217369	36130
ERR2044551	PRJEB21946	male	-	-	India	70	2.33333	1-6M	Illumina MiSeq	V4	29217369	36327
ERR2044376	PRJEB21946	male	-	-	India	70	2.33333	1-6M	Illumina MiSeq	V4	29217369	36788
ERR2044501	PRJEB21946	male	-	-	India	70	2.33333	1-6M	Illumina MiSeq	V4	29217369	47735
ERR2044552	PRJEB21946	male	-	-	India	70	2.33333	1-6M	Illumina MiSeq	V4	29217369	50506
ERR2044337	PRJEB21946	male	-	-	India	70	2.33333	1-6M	Illumina MiSeq	V4	29217369	52646
ERR2044342	PRJEB21946	male	-	-	India	70	2.33333	1-6M	Illumina MiSeq	V4	29217369	56366
ERR1075766	PRJEB11419	-	vaginal	-	USA	1080	36	12-36M	Illumina MiSeq	V4	29795809	5925
ERR1073987	PRJEB11419	-	vaginal	-	USA	720	24	12-36M	Illumina MiSeq	V4	29795809	6230
ERR1078130	PRJEB11419	-	-	-	USA	720	24	12-36M	Illumina MiSeq	V4	29795809	6822
ERR1078110	PRJEB11419	-	vaginal	-	USA	720	24	12-36M	Illumina MiSeq	V4	29795809	8770
ERR1077168	PRJEB11419	-	C-section	-	USA	1080	36	12-36M	Illumina MiSeq	V4	29795809	11540
ERR1077331	PRJEB11419	-	vaginal	-	USA	720	24	12-36M	Illumina MiSeq	V4	29795809	21396
ERR1075652	PRJEB11419	-	vaginal	-	Thailand	720	24	12-36M	Illumina MiSeq	V4	29795809	21681
ERR1077922	PRJEB11419	-	vaginal	-	USA	720	24	12-36M	Illumina MiSeq	V4	29795809	28469
ERR1091281	PRJEB11419	-	C-section	Breast_Milk	United Kingdom	1080	36	12-36M	Illumina HiSeq 2500	V4	29795809	43500
ERR1075043	PRJEB11419	-	vaginal	-	USA	720	24	12-36M	Illumina MiSeq	V4	29795809	44576
ERR1075314	PRJEB11419	-	vaginal	-	USA	720	24	12-36M	Illumina MiSeq	V4	29795809	62490
ERR1841767	PRJEB11419	female	C-section	formula	USA	720	24	12-36M	Illumina MiSeq	V4	29795809	1778
ERR1074265	PRJEB11419	female	vaginal	-	USA	720	24	12-36M	Illumina MiSeq	V4	29795809	7624
ERR1079936	PRJEB11419	female	C-section	-	USA	720	24	12-36M	Illumina MiSeq	V4	29795809	9432
ERR1843770	PRJEB11419	female	C-section	formula	USA	720	24	12-36M	Illumina MiSeq	V4	29795809	9709
ERR1080272	PRJEB11419	female	C-section	-	United Kingdom	720	24	12-36M	Illumina MiSeq	V4	29795809	10024
ERR2579497	PRJEB11419	female	vaginal	Breast_Milk	USA	1080	36	12-36M	Illumina MiSeq	V4	29795809	11060
ERR1072748	PRJEB11419	female	vaginal	-	USA	720	24	12-36M	Illumina MiSeq	V4	29795809	12045
ERR1315989	PRJEB11419	female	vaginal	mix	United Kingdom	1080	36	12-36M	Illumina MiSeq	V4	29795809	12341
ERR1844653	PRJEB11419	female	C-section	formula	USA	720	24	12-36M	Illumina MiSeq	V4	29795809	12587
ERR1072997	PRJEB11419	female	vaginal	-	USA	720	24	12-36M	Illumina MiSeq	V4	29795809	12806
ERR1842249	PRJEB11419	female	C-section	Breast_Milk	USA	720	24	12-36M	Illumina MiSeq	V4	29795809	13968
ERR1072894	PRJEB11419	female	vaginal	-	USA	720	24	12-36M	Illumina MiSeq	V4	29795809	15631
ERR1089728	PRJEB11419	female	-	-	USA	720	24	12-36M	Illumina MiSeq	V4	29795809	16088
ERR1842813	PRJEB11419	female	-	-	USA	720	24	12-36M	Illumina MiSeq	V4	29795809	16386
ERR1072973	PRJEB11419	female	vaginal	-	USA	720	24	12-36M	Illumina MiSeq	V4	29795809	17621
ERR1072974	PRJEB11419	female	vaginal	-	USA	720	24	12-36M	Illumina MiSeq	V4	29795809	17684
ERR1072732	PRJEB11419	female	vaginal	-	USA	720	24	12-36M	Illumina MiSeq	V4	29795809	18779
ERR1072686	PRJEB11419	female	vaginal	-	USA	720	24	12-36M	Illumina MiSeq	V4	29795809	19199
ERR1073776	PRJEB11419	female	vaginal	-	USA	1080	36	12-36M	Illumina MiSeq	V4	29795809	19807
ERR1072718	PRJEB11419	female	vaginal	-	USA	720	24	12-36M	Illumina MiSeq	V4	29795809	21819
ERR1089694	PRJEB11419	female	vaginal	-	USA	1080	36	12-36M	Illumina MiSeq	V4	29795809	22350
ERR1074294	PRJEB11419	female	vaginal	-	USA	1080	36	12-36M	Illumina MiSeq	V4	29795809	22562
ERR1249672	PRJEB11419	female	vaginal	-	Australia	720	24	12-36M	Illumina MiSeq	V4	29795809	22687
ERR1072862	PRJEB11419	female	vaginal	-	USA	720	24	12-36M	Illumina MiSeq	V4	29795809	23022
ERR1074230	PRJEB11419	female	C-section	-	USA	720	24	12-36M	Illumina MiSeq	V4	29795809	24663
ERR2304023	PRJEB11419	female	vaginal	mix	USA	1080	36	12-36M	Illumina MiSeq	V4	29795809	25470
ERR1074577	PRJEB11419	female	-	-	USA	720	24	12-36M	Illumina MiSeq	V4	29795809	27061
ERR1250394	PRJEB11419	female	vaginal	-	USA	720	24	12-36M	Illumina MiSeq	V4	29795809	27637
ERR1073986	PRJEB11419	female	vaginal	-	USA	720	24	12-36M	Illumina MiSeq	V4	29795809	30036
ERR1072884	PRJEB11419	female	vaginal	-	USA	720	24	12-36M	Illumina MiSeq	V4	29795809	30602
ERR1073266	PRJEB11419	female	vaginal	-	USA	720	24	12-36M	Illumina MiSeq	V4	29795809	31293
ERR1072818	PRJEB11419	female	vaginal	-	USA	720	24	12-36M	Illumina MiSeq	V4	29795809	31844
ERR1072769	PRJEB11419	female	vaginal	-	USA	720	24	12-36M	Illumina MiSeq	V4	29795809	35325
ERR2239130	PRJEB11419	female	vaginal	-	USA	1080	36	12-36M	Illumina HiSeq 2500	V4	29795809	39915
ERR2242003	PRJEB11419	female	vaginal	-	USA	1080	36	12-36M	Illumina HiSeq 2500	V4	29795809	39965
ERR2238584	PRJEB11419	female	vaginal	-	USA	1080	36	12-36M	Illumina HiSeq 2500	V4	29795809	39972
ERR1074790	PRJEB11419	female	vaginal	-	USA	720	24	12-36M	Illumina MiSeq	V4	29795809	40989
ERR1073192	PRJEB11419	female	vaginal	-	USA	720	24	12-36M	Illumina MiSeq	V4	29795809	46074
ERR1160426	PRJEB11419	female	vaginal	Breast_Milk	United Kingdom	1080	36	12-36M	Illumina HiSeq 2000	V4	29795809	93648
ERR1546051	PRJEB11419	male	vaginal	Breast_Milk	USA	720	24	12-36M	Illumina MiSeq	V4	29795809	2074
ERR2314022	PRJEB11419	male	vaginal	Breast_Milk	USA	720	24	12-36M	Illumina MiSeq	V4	29795809	2715
ERR2314137	PRJEB11419	male	C-section	Breast_Milk	Ireland	1080	36	12-36M	Illumina MiSeq	V4	29795809	2850
ERR1316103	PRJEB11419	male	C-section	-	USA	720	24	12-36M	Illumina MiSeq	V4	29795809	4584
ERR2056854	PRJEB11419	male	vaginal	Breast_Milk	United Kingdom	720	24	12-36M	Illumina MiSeq	V4	29795809	4991
ERR2308685	PRJEB11419	male	C-section	Breast_Milk	USA	1080	36	12-36M	Illumina MiSeq	V4	29795809	6596
ERR1854813	PRJEB11419	male	vaginal	Breast_Milk	USA	1080	36	12-36M	Illumina MiSeq	V4	29795809	7654
ERR1316124	PRJEB11419	male	C-section	-	USA	720	24	12-36M	Illumina MiSeq	V4	29795809	9034
ERR2580025	PRJEB11419	male	vaginal	Breast_Milk	USA	720	24	12-36M	Illumina MiSeq	V4	29795809	9959
ERR2032259	PRJEB11419	male	C-section	Breast_Milk	USA	1080	36	12-36M	Illumina MiSeq	V4	29795809	10158
ERR1843710	PRJEB11419	male	C-section	Breast_Milk	United Kingdom	1080	36	12-36M	Illumina MiSeq	V4	29795809	15104
ERR1854818	PRJEB11419	male	vaginal	Breast_Milk	USA	1080	36	12-36M	Illumina MiSeq	V4	29795809	15598
ERR1074900	PRJEB11419	male	vaginal	-	USA	720	24	12-36M	Illumina MiSeq	V4	29795809	15902
ERR1072827	PRJEB11419	male	vaginal	-	USA	720	24	12-36M	Illumina MiSeq	V4	29795809	17708
ERR2032772	PRJEB11419	male	vaginal	mix	USA	1080	36	12-36M	Illumina MiSeq	V4	29795809	18447
ERR1074810	PRJEB11419	male	C-section	-	USA	1080	36	12-36M	Illumina MiSeq	V4	29795809	18771
ERR1389882	PRJEB11419	male	C-section	-	USA	720	24	12-36M	Illumina MiSeq	V4	29795809	20008
ERR1072907	PRJEB11419	male	C-section	-	USA	720	24	12-36M	Illumina MiSeq	V4	29795809	20703
ERR1074770	PRJEB11419	male	vaginal	-	USA	720	24	12-36M	Illumina MiSeq	V4	29795809	21229
ERR2319423	PRJEB11419	male	vaginal	Breast_Milk	USA	1080	36	12-36M	Illumina MiSeq	V4	29795809	24439
ERR2092729	PRJEB11419	male	vaginal	mix	USA	1080	36	12-36M	Illumina MiSeq	V4	29795809	24688
ERR1073706	PRJEB11419	male	vaginal	-	USA	720	24	12-36M	Illumina MiSeq	V4	29795809	27129
ERR2318284	PRJEB11419	male	C-section	Breast_Milk	USA	1080	36	12-36M	Illumina MiSeq	V4	29795809	31402
ERR1073307	PRJEB11419	male	vaginal	-	USA	720	24	12-36M	Illumina MiSeq	V4	29795809	34143
ERR1073564	PRJEB11419	male	C-section	-	USA	720	24	12-36M	Illumina MiSeq	V4	29795809	43007
ERR1073334	PRJEB11419	male	vaginal	-	USA	720	24	12-36M	Illumina MiSeq	V4	29795809	43685
ERR1233475	PRJEB11419	male	vaginal	-	USA	720	24	12-36M	Illumina MiSeq	V4	29795809	199336
ERR1458958	PRJEB11419	-	vaginal	Breast_Milk	USA	360	12	6-12M	Illumina MiSeq	V4	29795809	11556
ERR1075547	PRJEB11419	-	vaginal	formula	USA	360	12	6-12M	Illumina MiSeq	V4	29795809	20653
ERR1075494	PRJEB11419	-	vaginal	-	USA	360	12	6-12M	Illumina MiSeq	V4	29795809	21286
ERR1077329	PRJEB11419	-	vaginal	-	USA	360	12	6-12M	Illumina MiSeq	V4	29795809	24475
ERR1075884	PRJEB11419	-	vaginal	-	USA	360	12	6-12M	Illumina MiSeq	V4	29795809	24772
ERR1075359	PRJEB11419	-	vaginal	-	Norway	360	12	6-12M	Illumina MiSeq	V4	29795809	28788
ERR1089775	PRJEB11419	-	vaginal	formula	USA	360	12	6-12M	Illumina MiSeq	V4	29795809	29921
ERR1077604	PRJEB11419	female	C-section	mix	USA	360	12	6-12M	Illumina MiSeq	V4	29795809	30081
ERR1075255	PRJEB11419	-	vaginal	-	USA	360	12	6-12M	Illumina MiSeq	V4	29795809	32389
ERR1090843	PRJEB11419	-	vaginal	Breast_Milk	USA	360	12	6-12M	Illumina HiSeq 2500	V4	29795809	32662
ERR1077322	PRJEB11419	-	vaginal	formula	USA	360	12	6-12M	Illumina MiSeq	V4	29795809	37227
ERR1091032	PRJEB11419	-	C-section	Breast_Milk	United Kingdom	360	12	6-12M	Illumina HiSeq 2500	V4	29795809	45311
ERR2308645	PRJEB11419	female	vaginal	mix	USA	360	12	6-12M	Illumina MiSeq	V4	29795809	1260
ERR2057082	PRJEB11419	female	C-section	formula	United Kingdom	360	12	6-12M	Illumina MiSeq	V4	29795809	1319
ERR1845800	PRJEB11419	female	vaginal	Breast_Milk	Australia	360	12	6-12M	Illumina MiSeq	V4	29795809	2099
ERR2319235	PRJEB11419	female	C-section	Breast_Milk	Australia	360	12	6-12M	Illumina MiSeq	V4	29795809	3923
ERR1843503	PRJEB11419	female	vaginal	Breast_Milk	United Kingdom	360	12	6-12M	Illumina MiSeq	V4	29795809	4989
ERR2303996	PRJEB11419	-	vaginal	-	USA	360	12	6-12M	Illumina MiSeq	V4	29795809	6808
ERR1842161	PRJEB11419	female	vaginal	Breast_Milk	USA	360	12	6-12M	Illumina MiSeq	V4	29795809	11545
ERR1841519	PRJEB11419	female	vaginal	Breast_Milk	United Kingdom	360	12	6-12M	Illumina MiSeq	V4	29795809	12378
ERR1080259	PRJEB11419	female	C-section	Breast_Milk	United Kingdom	360	12	6-12M	Illumina MiSeq	V4	29795809	12402
ERR1842864	PRJEB11419	female	vaginal	Breast_Milk	United Kingdom	360	12	6-12M	Illumina MiSeq	V4	29795809	12948
ERR1844545	PRJEB11419	female	vaginal	Breast_Milk	United Kingdom	360	12	6-12M	Illumina MiSeq	V4	29795809	13029
ERR1072806	PRJEB11419	female	vaginal	-	USA	360	12	6-12M	Illumina MiSeq	V4	29795809	13862
ERR1597131	PRJEB11419	female	vaginal	Breast_Milk	USA	360	12	6-12M	Illumina MiSeq	V4	29795809	14360
ERR1090382	PRJEB11419	female	vaginal	Breast_Milk	United Kingdom	360	12	6-12M	Illumina MiSeq	V4	29795809	17094
ERR1072673	PRJEB11419	female	C-section	-	USA	360	12	6-12M	Illumina MiSeq	V4	29795809	18259
ERR1842330	PRJEB11419	female	vaginal	Breast_Milk	United Kingdom	360	12	6-12M	Illumina MiSeq	V4	29795809	18746
ERR1090477	PRJEB11419	female	vaginal	Breast_Milk	USA	360	12	6-12M	Illumina MiSeq	V4	29795809	23124
ERR1089886	PRJEB11419	female	vaginal	Breast_Milk	USA	360	12	6-12M	Illumina MiSeq	V4	29795809	25686
ERR1074166	PRJEB11419	female	vaginal	-	USA	360	12	6-12M	Illumina MiSeq	V4	29795809	26739
ERR1090245	PRJEB11419	female	vaginal	Breast_Milk	USA	360	12	6-12M	Illumina MiSeq	V4	29795809	28255
ERR1089887	PRJEB11419	female	vaginal	Breast_Milk	USA	360	12	6-12M	Illumina MiSeq	V4	29795809	32035
ERR1160300	PRJEB11419	female	C-section	Breast_Milk	USA	360	12	6-12M	Illumina HiSeq 2000	V4	29795809	43678
ERR1545777	PRJEB11419	female	C-section	formula	USA	360	12	6-12M	Illumina HiSeq 2000	V4	29795809	89808
ERR2580021	PRJEB11419	male	C-section	Breast_Milk	USA	360	12	6-12M	Illumina MiSeq	V4	29795809	2330
ERR2318049	PRJEB11419	male	vaginal	Breast_Milk	USA	360	12	6-12M	Illumina MiSeq	V4	29795809	2367
ERR1315898	PRJEB11419	male	C-section	Breast_Milk	Slovakia	360	12	6-12M	Illumina MiSeq	V4	29795809	3169
ERR2308648	PRJEB11419	male	vaginal	Breast_Milk	USA	360	12	6-12M	Illumina MiSeq	V4	29795809	3436
ERR1842243	PRJEB11419	male	vaginal	Breast_Milk	United Kingdom	360	12	6-12M	Illumina MiSeq	V4	29795809	6221
ERR2318288	PRJEB11419	male	vaginal	Breast_Milk	USA	360	12	6-12M	Illumina MiSeq	V4	29795809	6789
ERR1417524	PRJEB11419	male	vaginal	mix	United Kingdom	360	12	6-12M	Illumina MiSeq	V4	29795809	7074
ERR2696861	PRJEB11419	male	C-section	mix	Canada	360	12	6-12M	Illumina MiSeq	V4	29795809	8777
ERR2319424	PRJEB11419	male	vaginal	Breast_Milk	USA	360	12	6-12M	Illumina MiSeq	V4	29795809	9318
ERR1842702	PRJEB11419	male	C-section	Breast_Milk	USA	360	12	6-12M	Illumina MiSeq	V4	29795809	9406
ERR2318257	PRJEB11419	male	vaginal	Breast_Milk	USA	360	12	6-12M	Illumina MiSeq	V4	29795809	19803
ERR2314157	PRJEB11419	male	vaginal	formula	United Kingdom	360	12	6-12M	Illumina MiSeq	V4	29795809	20421
ERR1250553	PRJEB11419	male	vaginal	Breast_Milk	USA	360	12	6-12M	Illumina MiSeq	V4	29795809	21889
ERR2313996	PRJEB11419	male	vaginal	Breast_Milk	Ireland	360	12	6-12M	Illumina MiSeq	V4	29795809	29158
ERR1160730	PRJEB11419	male	vaginal	Breast_Milk	USA	360	12	6-12M	Illumina HiSeq 2000	V4	29795809	98595
SRR7039487	PRJNA450946	female	Vaginal	Breast_Milk	Norway	2	0.0666667	0-1M	Illumina HiSeq 2500	V4	29884786	20087
SRR7041392	PRJNA450998	male	Vaginal	formula	Norway	6	0.2	0-1M	Illumina HiSeq 2500	V4	29884786	18489
SRR7044360	PRJNA451090	female	Vaginal	Breast_Milk	Norway	5	0.166667	0-1M	Illumina HiSeq 2500	V4	29884786	24669
SRR7046311	PRJNA451108	female	Vaginal	Breast_Milk	Norway	4	0.133333	0-1M	Illumina HiSeq 2500	V4	29884786	28940
SRR7048084	PRJNA451156	male	Vaginal	Breast_Milk	Norway	2	0.0666667	0-1M	Illumina HiSeq 2500	V4	29884786	24423
SRR7053447	PRJNA451314	male	Vaginal	Mix	Norway	2	0.0666667	0-1M	Illumina HiSeq 2500	V4	29884786	28307
SRR7053751	PRJNA451320	male	Vaginal	Breast_Milk	Norway	9	0.3	0-1M	Illumina HiSeq 2500	V4	29884786	25730
SRR7054388	PRJNA451359	female	C-section	Breast_Milk	Norway	4	0.133333	0-1M	Illumina HiSeq 2500	V4	29884786	19637
SRR7055873	PRJNA451398	male	C-section	Mix	Norway	6	0.2	0-1M	Illumina HiSeq 2500	V4	29884786	28282
SRR7056742	PRJNA451432	female	C-section	Mix	Norway	6	0.2	0-1M	Illumina HiSeq 2500	V4	29884786	29391
SRR7058828	PRJNA453125	female	Vaginal	Mix	Norway	1	0.0333333	0-1M	Illumina HiSeq 2500	V4	29884786	21930
SRR7041338	PRJNA450998	male	Vaginal	formula	Norway	366	12.2	12-36M	Illumina HiSeq 2500	V4	29884786	29704
SRR7044379	PRJNA451090	female	Vaginal	Breast_Milk	Norway	365	12.1667	12-36M	Illumina HiSeq 2500	V4	29884786	25079
SRR7048057	PRJNA451156	male	Vaginal	Breast_Milk	Norway	367	12.2333	12-36M	Illumina HiSeq 2500	V4	29884786	21842
SRR7053513	PRJNA451314	male	Vaginal	Mix	Norway	363	12.1	12-36M	Illumina HiSeq 2500	V4	29884786	20069
SRR7053733	PRJNA451320	male	Vaginal	Breast_Milk	Norway	365	12.1667	12-36M	Illumina HiSeq 2500	V4	29884786	25821
SRR7053951	PRJNA451346	female	Vaginal	Breast_Milk	Norway	362	12.0667	12-36M	Illumina HiSeq 2500	V4	29884786	20400
SRR7054310	PRJNA451359	female	C-section	Breast_Milk	Norway	364	12.1333	12-36M	Illumina HiSeq 2500	V4	29884786	21200
SRR7056030	PRJNA451398	male	C-section	Mix	Norway	365	12.1667	12-36M	Illumina HiSeq 2500	V4	29884786	18111
SRR7056694	PRJNA451432	female	C-section	Mix	Norway	365	12.1667	12-36M	Illumina HiSeq 2500	V4	29884786	21413
SRR7058851	PRJNA453125	female	Vaginal	Mix	Norway	366	12.2	12-36M	Illumina HiSeq 2500	V4	29884786	27208
SRR7053924	PRJNA451346	female	Vaginal	Breast_Milk	Norway	54	1.8	1-6M	Illumina HiSeq 2500	V4	29884786	22099
SRR7039380	PRJNA450946	female	Vaginal	Breast_Milk	Norway	355	11.8333	6-12M	Illumina HiSeq 2500	V4	29884786	32263
SRR7046338	PRJNA451108	female	Vaginal	Breast_Milk	Norway	357	11.9	6-12M	Illumina HiSeq 2500	V4	29884786	28156
SRR4457139	PRJNA350676	-	-	-	Italy	387	12.9	12-36M	Illumina MiSeq	V3-V4	30131575	4209
SRR4457164	PRJNA350676	-	-	-	Italy	387	12.9	12-36M	Illumina MiSeq	V3-V4	30131575	9385
SRR4457155	PRJNA350676	-	-	-	Italy	387	12.9	12-36M	Illumina MiSeq	V3-V4	30131575	9510
SRR4457141	PRJNA350676	-	-	-	Italy	387	12.9	12-36M	Illumina MiSeq	V3-V4	30131575	10615
SRR4457169	PRJNA350676	-	-	-	Italy	387	12.9	12-36M	Illumina MiSeq	V3-V4	30131575	12620
SRR4457167	PRJNA350676	-	-	-	Italy	387	12.9	12-36M	Illumina MiSeq	V3-V4	30131575	12644
SRR4457165	PRJNA350676	-	-	-	Italy	387	12.9	12-36M	Illumina MiSeq	V3-V4	30131575	14655
SRR4457153	PRJNA350676	-	-	-	Italy	387	12.9	12-36M	Illumina MiSeq	V3-V4	30131575	14799
SRR4457188	PRJNA350676	-	-	-	Italy	387	12.9	12-36M	Illumina MiSeq	V3-V4	30131575	16351
SRR4457189	PRJNA350676	-	-	-	Italy	387	12.9	12-36M	Illumina MiSeq	V3-V4	30131575	19946
SRR4457156	PRJNA350676	-	-	-	Italy	387	12.9	12-36M	Illumina MiSeq	V3-V4	30131575	20745
SRR4457187	PRJNA350676	-	-	-	Italy	387	12.9	12-36M	Illumina MiSeq	V3-V4	30131575	24746
SRR4457163	PRJNA350676	-	-	-	Italy	387	12.9	12-36M	Illumina MiSeq	V3-V4	30131575	25364
SRR4457136	PRJNA350676	-	-	-	Italy	387	12.9	12-36M	Illumina MiSeq	V3-V4	30131575	41278
SRR4457166	PRJNA350676	-	-	-	Italy	387	12.9	12-36M	Illumina MiSeq	V3-V4	30131575	51196
SRR4457142	PRJNA350676	-	-	-	Italy	387	12.9	12-36M	Illumina MiSeq	V3-V4	30131575	64063
SRR4457135	PRJNA350676	-	-	-	Italy	387	12.9	12-36M	Illumina MiSeq	V3-V4	30131575	67406
SRR4457140	PRJNA350676	-	-	-	Italy	387	12.9	12-36M	Illumina MiSeq	V3-V4	30131575	68341
SRR4457162	PRJNA350676	-	-	-	Italy	387	12.9	12-36M	Illumina MiSeq	V3-V4	30131575	70771
SRR4457185	PRJNA350676	-	-	-	Italy	387	12.9	12-36M	Illumina MiSeq	V3-V4	30131575	78128
SRR7875873	PRJNA491825	female	-	-	Denmark	720	24	12-36M	Illumina MiSeq	V3-V4	30579350	7855
SRR7875786	PRJNA491825	female	-	-	Denmark	720	24	12-36M	Illumina MiSeq	V3-V4	30579350	17416
SRR7875895	PRJNA491825	female	-	-	Denmark	1080	36	12-36M	Illumina MiSeq	V3-V4	30579350	18160
SRR7875766	PRJNA491825	female	-	-	Denmark	1080	36	12-36M	Illumina MiSeq	V3-V4	30579350	21229
SRR7875760	PRJNA491825	female	-	-	Denmark	720	24	12-36M	Illumina MiSeq	V3-V4	30579350	21257
SRR7875792	PRJNA491825	female	-	-	Denmark	720	24	12-36M	Illumina MiSeq	V3-V4	30579350	21780
SRR7875929	PRJNA491825	female	-	-	Denmark	360	12	12-36M	Illumina MiSeq	V3-V4	30579350	23059
SRR7875897	PRJNA491825	female	-	-	Denmark	720	24	12-36M	Illumina MiSeq	V3-V4	30579350	28678
SRR7875765	PRJNA491825	female	-	-	Denmark	1080	36	12-36M	Illumina MiSeq	V3-V4	30579350	37366
SRR7875820	PRJNA491825	male	-	-	Denmark	1080	36	12-36M	Illumina MiSeq	V3-V4	30579350	12406
SRR7875882	PRJNA491825	male	-	-	Denmark	1080	36	12-36M	Illumina MiSeq	V3-V4	30579350	15032
SRR7875855	PRJNA491825	male	-	-	Denmark	720	24	12-36M	Illumina MiSeq	V3-V4	30579350	16256
SRR7875758	PRJNA491825	male	-	-	Denmark	360	12	12-36M	Illumina MiSeq	V3-V4	30579350	17034
SRR7875872	PRJNA491825	male	-	-	Denmark	1080	36	12-36M	Illumina MiSeq	V3-V4	30579350	17271
SRR7875911	PRJNA491825	male	-	-	Denmark	720	24	12-36M	Illumina MiSeq	V3-V4	30579350	18802
SRR7875867	PRJNA491825	male	-	-	Denmark	720	24	12-36M	Illumina MiSeq	V3-V4	30579350	21391
SRR7875886	PRJNA491825	male	-	-	Denmark	720	24	12-36M	Illumina MiSeq	V3-V4	30579350	21949
SRR7875826	PRJNA491825	male	-	-	Denmark	720	24	12-36M	Illumina MiSeq	V3-V4	30579350	24223
SRR7875803	PRJNA491825	male	-	-	Denmark	720	24	12-36M	Illumina MiSeq	V3-V4	30579350	24755
SRR7875948	PRJNA491825	male	-	-	Denmark	1080	36	12-36M	Illumina MiSeq	V3-V4	30579350	30507
SRR7875909	PRJNA491825	male	-	-	Denmark	720	24	12-36M	Illumina MiSeq	V3-V4	30579350	33088
SRR7875789	PRJNA491825	male	-	-	Denmark	720	24	12-36M	Illumina MiSeq	V3-V4	30579350	34828
SRR7875863	PRJNA491825	male	-	-	Denmark	1080	36	12-36M	Illumina MiSeq	V3-V4	30579350	35425
SRR7875764	PRJNA491825	male	-	-	Denmark	720	24	12-36M	Illumina MiSeq	V3-V4	30579350	60651
SRR7875935	PRJNA491825	male	-	-	Denmark	720	24	12-36M	Illumina MiSeq	V3-V4	30579350	64232

## Sheet: Table S2
Table S2. PCR primer pair amplification efficiency as evaluated by the web-tool TestPrime 1.0.
FW	GTGCCAGCAGCCGCGGTAA	AYTGGGYDTAAAGNG	GTGTGCCAGCMGCCGCGGTAA	CCTACGGGNGGCWGCAG	CCTACGGGAGGCAGCAG	GTGCCAGCAGCCGCGGTAA	GTGCCAGCMGCCGCGGTAA	GTGCCAGCMGCCGCGGTAA	GTGYCAGCMGCCGCGGTAA	CCTAYGGGRBGCASCAG	CCTACGGGRSGCAGCAG
RV	GGACTACHVGGGTATCTAAT	CCGTCAATTYYTTTRAGTTT	CCGGACTACHVGGGTWTCTAAT	GACTACHVGGGTATCTAATCC	ATTACCGCGGCTGCTGG	GGACTACCAGGGTATCTAAT	GGACTACHVGGGTWTCTAAT	GGACTACNVGGGTWTCTAAT	GGACTACNVGGGTWTCTAAT	GGACTACNNGGGTATCTAAT	ATTACCGCGGCTGCT
Studies				28733284
		28095889		30131575		27717398	27306664
	24896187	27160322	28079170	28877893	29184093	29217369	29795809	29795809	29884786	30579350	28789705
SILVA (only NR);Bacteria;	0.958801	0.974307	0.9296	0.961193	0.97029	0.956553	0.959158	0.959215	0.959351	0.961044	0.972214
SILVA (only NR);Bacteria;10bav-F6;	1	1	1	1	1	1	1	1	1	1	1
SILVA (only NR);Bacteria;Abditibacteriota;	0.95679	0.987654	0.95679	0.95679	1	0.95679	0.95679	0.95679	0.95679	0.95679	1
SILVA (only NR);Bacteria;Abditibacteriota;Abditibacteria;	0.95679	0.987654	0.95679	0.95679	1	0.95679	0.95679	0.95679	0.95679	0.95679	1
SILVA (only NR);Bacteria;Abditibacteriota;Abditibacteria;Abditibacteriales;	0.95679	0.987654	0.95679	0.95679	1	0.95679	0.95679	0.95679	0.95679	0.95679	1
SILVA (only NR);Bacteria;Abditibacteriota;Abditibacteria;Abditibacteriales;Abditibacteriaceae;	0.95679	0.987654	0.95679	0.95679	1	0.95679	0.95679	0.95679	0.95679	0.95679	1
SILVA (only NR);Bacteria;Abditibacteriota;Abditibacteria;Abditibacteriales;Abditibacteriaceae;Abditibacterium;	0.95679	0.987654	0.95679	0.95679	1	0.95679	0.95679	0.95679	0.95679	0.95679	1
SILVA (only NR);Bacteria;Acetothermia;	0.988166	0.994083	0.95858	0.994083	0.988166	0.988166	0.988166	0.988166	0.988166	0.994083	0.988166
SILVA (only NR);Bacteria;Acetothermia;Acetothermiia;	0.988166	0.994083	0.95858	0.994083	0.988166	0.988166	0.988166	0.988166	0.988166	0.994083	0.988166
SILVA (only NR);Bacteria;Acidobacteriota;	0.964629	0.981579	0.956153	0.966964	0.991611	0.963072	0.964888	0.964888	0.964888	0.967742	0.99239
SILVA (only NR);Bacteria;Acidobacteriota;AT-s3-28;	0.962963	1	0.925926	0.962963	1	0.962963	0.962963	0.962963	0.962963	0.962963	1
SILVA (only NR);Bacteria;Acidobacteriota;Acidobacteriae;	0.971328	0.987287	0.964566	0.975115	0.992426	0.971328	0.971328	0.971328	0.971328	0.976197	0.993508
SILVA (only NR);Bacteria;Acidobacteriota;Acidobacteriae;AKIW659;	0.931034	1	0.931034	0.965517	0.965517	0.931034	0.931034	0.931034	0.931034	0.965517	0.965517
SILVA (only NR);Bacteria;Acidobacteriota;Acidobacteriae;AMGG11;	1	1	1	1	1	1	1	1	1	1	1
SILVA (only NR);Bacteria;Acidobacteriota;Acidobacteriae;Acidobacteriales;	0.976558	0.990746	0.967921	0.978408	0.993214	0.976558	0.976558	0.976558	0.976558	0.979642	0.993831
SILVA (only NR);Bacteria;Acidobacteriota;Acidobacteriae;Acidobacteriales;Acidobacteriaceae (Subgroup 1);	0.972973	0.991892	0.960811	0.978378	0.993243	0.972973	0.972973	0.972973	0.972973	0.97973	0.994595
SILVA (only NR);Bacteria;Acidobacteriota;Acidobacteriae;Acidobacteriales;Acidobacteriaceae (Subgroup 1);Acidicapsa;	1	1	0.947368	1	1	1	1	1	1	1	1
SILVA (only NR);Bacteria;Acidobacteriota;Acidobacteriae;Acidobacteriales;Acidobacteriaceae (Subgroup 1);Acidipila;	0.987952	1	0.975904	0.987952	1	0.987952	0.987952	0.987952	0.987952	0.987952	1
SILVA (only NR);Bacteria;Acidobacteriota;Acidobacteriae;Acidobacteriales;Acidobacteriaceae (Subgroup 1);Acidobacterium;	1	1	1	1	1	1	1	1	1	1	1
SILVA (only NR);Bacteria;Acidobacteriota;Acidobacteriae;Acidobacteriales;Acidobacteriaceae (Subgroup 1);Bryocella;	0.964286	1	0.964286	0.964286	1	0.964286	0.964286	0.964286	0.964286	0.964286	1
SILVA (only NR);Bacteria;Acidobacteriota;Acidobacteriae;Acidobacteriales;Acidobacteriaceae (Subgroup 1);Edaphobacter;	0.980769	1	0.980769	0.980769	1	0.980769	0.980769	0.980769	0.980769	0.980769	1
SILVA (only NR);Bacteria;Acidobacteriota;Acidobacteriae;Acidobacteriales;Acidobacteriaceae (Subgroup 1);Granulicella;	0.963158	0.978947	0.936842	0.973684	0.989474	0.963158	0.963158	0.963158	0.963158	0.978947	0.989474
SILVA (only NR);Bacteria;Acidobacteriota;Acidobacteriae;Acidobacteriales;Acidobacteriaceae (Subgroup 1);Occallatibacter;	0.984127	1	0.97619	1	0.992063	0.984127	0.984127	0.984127	0.984127	1	0.992063
SILVA (only NR);Bacteria;Acidobacteriota;Acidobacteriae;Acidobacteriales;Acidobacteriaceae (Subgroup 1);Telmatobacter;	1	1	1	1	1	1	1	1	1	1	1
SILVA (only NR);Bacteria;Acidobacteriota;Acidobacteriae;Acidobacteriales;Acidobacteriaceae (Subgroup 1);Terracidiphilus;	1	1	1	1	1	1	1	1	1	1	1
SILVA (only NR);Bacteria;Acidobacteriota;Acidobacteriae;Acidobacteriales;Acidobacteriaceae (Subgroup 1);Terriglobus;	1	1	1	0.962963	0.962963	1	1	1	1	0.962963	0.962963
SILVA (only NR);Bacteria;Acidobacteriota;Acidobacteriae;Acidobacteriales;Acidobacteriaceae (Subgroup 1);uncultured;	0.956522	0.98913	0.951087	0.961957	0.994565	0.956522	0.956522	0.956522	0.956522	0.961957	1
SILVA (only NR);Bacteria;Acidobacteriota;Acidobacteriae;Acidobacteriales;Koribacteraceae;	0.988889	0.977778	0.988889	0.988889	1	0.988889	0.988889	0.988889	0.988889	0.988889	1
SILVA (only NR);Bacteria;Acidobacteriota;Acidobacteriae;Acidobacteriales;Koribacteraceae;Candidatus Koribacter;	0.988889	0.977778	0.988889	0.988889	1	0.988889	0.988889	0.988889	0.988889	0.988889	1
SILVA (only NR);Bacteria;Acidobacteriota;Acidobacteriae;Acidobacteriales;uncultured;	0.978344	0.991083	0.971975	0.97707	0.992357	0.978344	0.978344	0.978344	0.978344	0.978344	0.992357
SILVA (only NR);Bacteria;Acidobacteriota;Acidobacteriae;Bryobacterales;	0.948718	0.9819	0.942685	0.954751	0.996983	0.948718	0.948718	0.948718	0.948718	0.956259	0.996983
SILVA (only NR);Bacteria;Acidobacteriota;Acidobacteriae;Bryobacterales;Bryobacteraceae;	0.948718	0.9819	0.942685	0.954751	0.996983	0.948718	0.948718	0.948718	0.948718	0.956259	0.996983
SILVA (only NR);Bacteria;Acidobacteriota;Acidobacteriae;Bryobacterales;Bryobacteraceae;Bryobacter;	0.948718	0.9819	0.942685	0.954751	0.996983	0.948718	0.948718	0.948718	0.948718	0.956259	0.996983
SILVA (only NR);Bacteria;Acidobacteriota;Acidobacteriae;Elev-16S-1166;	1	0.9375	1	1	1	1	1	1	1	1	1
SILVA (only NR);Bacteria;Acidobacteriota;Acidobacteriae;GOUTB8;	1	1	1	1	1	1	1	1	1	1	1
SILVA (only NR);Bacteria;Acidobacteriota;Acidobacteriae;PAUC26f;	0.964286	0.988095	0.952381	0.964286	1	0.964286	0.964286	0.964286	0.964286	0.964286	1
SILVA (only NR);Bacteria;Acidobacteriota;Acidobacteriae;Paludibaculum;	0.980583	0.970874	0.980583	0.980583	1	0.980583	0.980583	0.980583	0.980583	0.980583	1
SILVA (only NR);Bacteria;Acidobacteriota;Acidobacteriae;Solibacterales;	0.974592	0.985481	0.969147	0.981851	0.983666	0.974592	0.974592	0.974592	0.974592	0.983666	0.987296
SILVA (only NR);Bacteria;Acidobacteriota;Acidobacteriae;Solibacterales;Solibacteraceae;	0.974592	0.985481	0.969147	0.981851	0.983666	0.974592	0.974592	0.974592	0.974592	0.983666	0.987296
SILVA (only NR);Bacteria;Acidobacteriota;Acidobacteriae;Solibacterales;Solibacteraceae;Candidatus Solibacter;	0.974592	0.985481	0.969147	0.981851	0.983666	0.974592	0.974592	0.974592	0.974592	0.983666	0.987296
SILVA (only NR);Bacteria;Acidobacteriota;Acidobacteriae;Subgroup 12;	1	1	1	1	1	1	1	1	1	1	1
SILVA (only NR);Bacteria;Acidobacteriota;Acidobacteriae;Subgroup 13;	0.988636	0.988636	0.977273	0.988636	1	0.988636	0.988636	0.988636	0.988636	0.988636	1
SILVA (only NR);Bacteria;Acidobacteriota;Acidobacteriae;Subgroup 15;	0.961538	0.961538	0.961538	0.942308	0.980769	0.961538	0.961538	0.961538	0.961538	0.961538	0.980769
SILVA (only NR);Bacteria;Acidobacteriota;Acidobacteriae;Subgroup 2;	0.977778	0.991111	0.973333	0.984444	0.991111	0.977778	0.977778	0.977778	0.977778	0.982222	0.993333
SILVA (only NR);Bacteria;Acidobacteriota;Acidobacteriae;TSBb06;	1	1	1	1	1	1	1	1	1	1	1
SILVA (only NR);Bacteria;Acidobacteriota;Aminicenantia;	0.965142	0.978214	0.938998	0.956427	0.965142	0.960784	0.965142	0.965142	0.965142	0.958606	0.96732
SILVA (only NR);Bacteria;Acidobacteriota;Aminicenantia;Aminicenantales;	0.965142	0.978214	0.938998	0.956427	0.965142	0.960784	0.965142	0.965142	0.965142	0.958606	0.96732
SILVA (only NR);Bacteria;Acidobacteriota;Blastocatellia;	0.952559	0.969616	0.942964	0.955757	0.993603	0.948827	0.952559	0.952559	0.952559	0.956823	0.99467
SILVA (only NR);Bacteria;Acidobacteriota;Blastocatellia;11-24;	0.945205	0.986301	0.941781	0.94863	0.996575	0.945205	0.945205	0.945205	0.945205	0.94863	0.996575
SILVA (only NR);Bacteria;Acidobacteriota;Blastocatellia;Blastocatellales;	0.97527	0.979907	0.964451	0.973725	0.998454	0.970634	0.97527	0.97527	0.97527	0.976816	0.998454
SILVA (only NR);Bacteria;Acidobacteriota;Blastocatellia;Blastocatellales;Blastocatellaceae;	0.97527	0.979907	0.964451	0.973725	0.998454	0.970634	0.97527	0.97527	0.97527	0.976816	0.998454
SILVA (only NR);Bacteria;Acidobacteriota;Blastocatellia;Blastocatellales;Blastocatellaceae;Aridibacter;	1	0.958333	0.958333	1	1	1	1	1	1	1	1
SILVA (only NR);Bacteria;Acidobacteriota;Blastocatellia;Blastocatellales;Blastocatellaceae;Blastocatella;	0.975758	0.975758	0.969697	0.975758	0.993939	0.975758	0.975758	0.975758	0.975758	0.975758	0.993939
SILVA (only NR);Bacteria;Acidobacteriota;Blastocatellia;Blastocatellales;Blastocatellaceae;JGI 0001001-H03;	0.967949	0.987179	0.955128	0.961538	1	0.955128	0.967949	0.967949	0.967949	0.967949	1
SILVA (only NR);Bacteria;Acidobacteriota;Blastocatellia;Blastocatellales;Blastocatellaceae;OLB17;	1	1	1	1	1	1	1	1	1	1	1
SILVA (only NR);Bacteria;Acidobacteriota;Blastocatellia;Blastocatellales;Blastocatellaceae;Stenotrophobacter;	0.971154	0.980769	0.961538	0.971154	1	0.971154	0.971154	0.971154	0.971154	0.971154	1
SILVA (only NR);Bacteria;Acidobacteriota;Blastocatellia;Blastocatellales;Blastocatellaceae;Tellurimicrobium;	1	0.75	1	1	1	1	1	1	1	1	1
SILVA (only NR);Bacteria;Acidobacteriota;Blastocatellia;Blastocatellales;Blastocatellaceae;uncultured;	0.977778	0.988889	0.966667	0.977778	1	0.972222	0.977778	0.977778	0.977778	0.983333	1
SILVA (only NR);Bacteria;Acidobacteriota;Blastocatellia;Chloracidobacteriales;	1	1	1	1	1	1	1	1	1	1	1
SILVA (only NR);Bacteria;Acidobacteriota;Blastocatellia;Chloracidobacteriales;Chloracidobacteriaceae;	1	1	1	1	1	1	1	1	1	1	1
SILVA (only NR);Bacteria;Acidobacteriota;Blastocatellia;Chloracidobacteriales;Chloracidobacteriaceae;Chloracidobacterium;	1	1	1	1	1	1	1	1	1	1	1
SILVA (only NR);Bacteria;Acidobacteriota;Blastocatellia;DS-100;	0.973684	1	0.973684	1	0.973684	0.973684	0.973684	0.973684	0.973684	1	0.973684
SILVA (only NR);Bacteria;Acidobacteriota;Blastocatellia;Elev-16S-573;	1	1	1	1	1	1	1	1	1	1	1
SILVA (only NR);Bacteria;Acidobacteriota;Blastocatellia;Pyrinomonadales;	0.934118	0.952941	0.922353	0.94	0.989412	0.929412	0.934118	0.934118	0.934118	0.94	0.991765
SILVA (only NR);Bacteria;Acidobacteriota;Blastocatellia;Pyrinomonadales;Pyrinomonadaceae;	0.934118	0.952941	0.922353	0.94	0.989412	0.929412	0.934118	0.934118	0.934118	0.94	0.991765
SILVA (only NR);Bacteria;Acidobacteriota;Blastocatellia;Pyrinomonadales;Pyrinomonadaceae;Pyrinomonas;	1	1	1	1	1	1	1	1	1	1	1
SILVA (only NR);Bacteria;Acidobacteriota;Blastocatellia;Pyrinomonadales;Pyrinomonadaceae;RB41;	0.933806	0.952719	0.921986	0.939716	0.989362	0.929078	0.933806	0.933806	0.933806	0.939716	0.991726
SILVA (only NR);Bacteria;Acidobacteriota;FFCH5909;	1	1	1	1	1	1	1	1	1	1	1
SILVA (only NR);Bacteria;Acidobacteriota;GBS-L1-B05;	1	1	1	1	1	1	1	1	1	1	1
SILVA (only NR);Bacteria;Acidobacteriota;Holophagae;	0.961832	0.984733	0.955725	0.961832	0.996947	0.961832	0.961832	0.961832	0.961832	0.961832	0.996947
SILVA (only NR);Bacteria;Acidobacteriota;Holophagae;Acanthopleuribacterales;	1	1	1	1	1	1	1	1	1	1	1
SILVA (only NR);Bacteria;Acidobacteriota;Holophagae;Acanthopleuribacterales;Acanthopleuribacteraceae;	1	1	1	1	1	1	1	1	1	1	1
SILVA (only NR);Bacteria;Acidobacteriota;Holophagae;Acanthopleuribacterales;Acanthopleuribacteraceae;Acanthopleuribacter;	1	1	1	1	1	1	1	1	1	1	1
SILVA (only NR);Bacteria;Acidobacteriota;Holophagae;Acanthopleuribacterales;Acanthopleuribacteraceae;Thermotomaculum;	1	1	1	1	1	1	1	1	1	1	1
SILVA (only NR);Bacteria;Acidobacteriota;Holophagae;Holophagales;	0.98913	0.98913	0.98913	0.98913	0.994565	0.98913	0.98913	0.98913	0.98913	0.98913	0.994565
SILVA (only NR);Bacteria;Acidobacteriota;Holophagae;Holophagales;Holophagaceae;	0.98913	0.98913	0.98913	0.98913	0.994565	0.98913	0.98913	0.98913	0.98913	0.98913	0.994565
SILVA (only NR);Bacteria;Acidobacteriota;Holophagae;Holophagales;Holophagaceae;Geothrix;	0.98	1	0.98	0.98	1	0.98	0.98	0.98	0.98	0.98	1
SILVA (only NR);Bacteria;Acidobacteriota;Holophagae;Holophagales;Holophagaceae;Holophaga;	0.947368	0.947368	0.947368	0.947368	0.947368	0.947368	0.947368	0.947368	0.947368	0.947368	0.947368
SILVA (only NR);Bacteria;Acidobacteriota;Holophagae;Holophagales;Holophagaceae;marine group;	1	1	1	1	1	1	1	1	1	1	1
SILVA (only NR);Bacteria;Acidobacteriota;Holophagae;Holophagales;Holophagaceae;uncultured;	1	0.985714	1	1	1	1	1	1	1	1	1
SILVA (only NR);Bacteria;Acidobacteriota;Holophagae;Subgroup 7;	0.947368	0.981693	0.938215	0.947368	0.997712	0.947368	0.947368	0.947368	0.947368	0.947368	0.997712
SILVA (only NR);Bacteria;Acidobacteriota;ODP1230B23.02;	1	1	0.923077	1	1	1	1	1	1	1	1
SILVA (only NR);Bacteria;Acidobacteriota;Subgroup 11;	1	0.961538	1	1	1	1	1	1	1	1	1
SILVA (only NR);Bacteria;Acidobacteriota;Subgroup 18;	0.992366	0.977099	0.992366	0.992366	1	0.992366	0.992366	0.992366	0.992366	0.992366	1
SILVA (only NR);Bacteria;Acidobacteriota;Subgroup 19;	1	1	1	1	1	1	1	1	1	1	1
SILVA (only NR);Bacteria;Acidobacteriota;Subgroup 20;	1	1	1	1	1	1	1	1	1	1	1
SILVA (only NR);Bacteria;Acidobacteriota;Subgroup 21;	0.97191	0.966292	0.97191	0.97191	0.988764	0.966292	0.97191	0.97191	0.97191	0.97191	0.988764
SILVA (only NR);Bacteria;Acidobacteriota;Subgroup 22;	0.973294	0.991098	0.973294	0.973294	0.991098	0.973294	0.973294	0.973294	0.973294	0.970326	0.991098
SILVA (only NR);Bacteria;Acidobacteriota;Subgroup 25;	0.966102	1	0.949153	0.966102	0.983051	0.966102	0.966102	0.966102	0.966102	0.966102	0.983051
SILVA (only NR);Bacteria;Acidobacteriota;Subgroup 26;	0.965517	1	0.965517	0.982759	0.982759	0.965517	0.965517	0.965517	0.965517	0.982759	0.982759
SILVA (only NR);Bacteria;Acidobacteriota;Subgroup 5;	0.972549	0.968627	0.968627	0.980392	0.992157	0.972549	0.972549	0.972549	0.972549	0.980392	0.992157
SILVA (only NR);Bacteria;Acidobacteriota;Thermoanaerobaculia;	0.946844	0.976744	0.935216	0.95515	0.986711	0.946844	0.948505	0.948505	0.948505	0.95515	0.986711
SILVA (only NR);Bacteria;Acidobacteriota;Thermoanaerobaculia;Thermoanaerobaculales;	0.946844	0.976744	0.935216	0.95515	0.986711	0.946844	0.948505	0.948505	0.948505	0.95515	0.986711
SILVA (only NR);Bacteria;Acidobacteriota;Thermoanaerobaculia;Thermoanaerobaculales;Thermoanaerobaculaceae;	0.946844	0.976744	0.935216	0.95515	0.986711	0.946844	0.948505	0.948505	0.948505	0.95515	0.986711
SILVA (only NR);Bacteria;Acidobacteriota;Thermoanaerobaculia;Thermoanaerobaculales;Thermoanaerobaculaceae;B276-D12;	1	0.666667	1	1	1	1	1	1	1	1	1
SILVA (only NR);Bacteria;Acidobacteriota;Thermoanaerobaculia;Thermoanaerobaculales;Thermoanaerobaculaceae;Subgroup 10;	0.943529	0.974118	0.936471	0.945882	0.992941	0.943529	0.943529	0.943529	0.943529	0.945882	0.992941
SILVA (only NR);Bacteria;Acidobacteriota;Thermoanaerobaculia;Thermoanaerobaculales;Thermoanaerobaculaceae;Subgroup 23;	0.945736	0.992248	0.922481	0.968992	0.968992	0.945736	0.945736	0.945736	0.945736	0.968992	0.968992
SILVA (only NR);Bacteria;Acidobacteriota;Thermoanaerobaculia;Thermoanaerobaculales;Thermoanaerobaculaceae;TPD-58;	1	0.944444	0.944444	1	1	1	1	1	1	1	1
SILVA (only NR);Bacteria;Acidobacteriota;Thermoanaerobaculia;Thermoanaerobaculales;Thermoanaerobaculaceae;Thermoanaerobaculum;	0.962963	1	0.962963	1	0.962963	0.962963	1	1	1	1	0.962963
SILVA (only NR);Bacteria;Acidobacteriota;Vicinamibacteria;	0.96408	0.983323	0.95542	0.965042	0.992944	0.961514	0.964721	0.964721	0.964721	0.966004	0.993586
SILVA (only NR);Bacteria;Acidobacteriota;Vicinamibacteria;11B-2;	1	1	1	1	1	1	1	1	1	1	1
SILVA (only NR);Bacteria;Acidobacteriota;Vicinamibacteria;Subgroup 17;	0.973568	0.995595	0.969163	0.969163	0.995595	0.973568	0.973568	0.973568	0.973568	0.969163	0.995595
SILVA (only NR);Bacteria;Acidobacteriota;Vicinamibacteria;Subgroup 9;	0.976923	1	0.953846	0.976923	0.992308	0.976923	0.976923	0.976923	0.976923	0.976923	0.992308
SILVA (only NR);Bacteria;Acidobacteriota;Vicinamibacteria;Vicinamibacterales;	0.962654	0.981508	0.954315	0.964104	0.992748	0.959753	0.963379	0.963379	0.963379	0.965192	0.993474
SILVA (only NR);Bacteria;Acidobacteriota;Vicinamibacteria;Vicinamibacterales;Vicinamibacteraceae;	0.95928	0.980114	0.952652	0.954545	0.989583	0.955492	0.95928	0.95928	0.95928	0.957386	0.991477
SILVA (only NR);Bacteria;Acidobacteriota;Vicinamibacteria;Vicinamibacterales;Vicinamibacteraceae;Luteitalea;	0.964912	0.964912	0.947368	0.964912	1	0.947368	0.964912	0.964912	0.964912	0.964912	1
SILVA (only NR);Bacteria;Acidobacteriota;Vicinamibacteria;Vicinamibacterales;Vicinamibacteraceae;Vicinamibacter;	0.916667	1	0.916667	0.875	0.958333	0.916667	0.916667	0.916667	0.916667	0.875	0.958333
SILVA (only NR);Bacteria;Acidobacteriota;Vicinamibacteria;Vicinamibacterales;Vicinamibacteraceae;uncultured;	0.952381	1	0.928571	0.952381	0.97619	0.952381	0.952381	0.952381	0.952381	0.952381	0.97619
SILVA (only NR);Bacteria;Acidobacteriota;Vicinamibacteria;Vicinamibacterales;uncultured;	0.964455	0.982227	0.954976	0.969787	0.994668	0.962085	0.96564	0.96564	0.96564	0.969787	0.994668
SILVA (only NR);Bacteria;Acidobacteriota;c5LKS83;	0.818182	0.909091	0.818182	0.818182	1	0.818182	0.818182	0.818182	0.818182	0.818182	1
SILVA (only NR);Bacteria;Acidobacteriota;d142;	1	1	0.941176	1	1	1	1	1	1	1	1
SILVA (only NR);Bacteria;Actinobacteriota;	0.956393	0.978481	0.919094	0.968818	0.972337	0.956096	0.95707	0.957124	0.957422	0.970848	0.974231
SILVA (only NR);Bacteria;Actinobacteriota;Acidimicrobiia;	0.965716	0.978708	0.949838	0.96716	0.984482	0.965355	0.966077	0.966077	0.966077	0.965355	0.985204
SILVA (only NR);Bacteria;Actinobacteriota;Acidimicrobiia;Acidimicrobiales;	1	0.984375	0.984375	0.984375	0.984375	1	1	1	1	0.984375	0.984375
SILVA (only NR);Bacteria;Actinobacteriota;Acidimicrobiia;Acidimicrobiales;Acidimicrobiaceae;	1	0.983333	0.983333	0.983333	0.983333	1	1	1	1	0.983333	0.983333
SILVA (only NR);Bacteria;Actinobacteriota;Acidimicrobiia;Acidimicrobiales;Acidimicrobiaceae;Acidimicrobium;	1	1	1	1	1	1	1	1	1	1	1
SILVA (only NR);Bacteria;Actinobacteriota;Acidimicrobiia;Acidimicrobiales;Acidimicrobiaceae;Acidithrix;	1	1	1	1	1	1	1	1	1	1	1
SILVA (only NR);Bacteria;Actinobacteriota;Acidimicrobiia;Acidimicrobiales;Acidimicrobiaceae;Ferrimicrobium;	1	1	0.888889	1	1	1	1	1	1	1	1
SILVA (only NR);Bacteria;Actinobacteriota;Acidimicrobiia;Acidimicrobiales;Acidimicrobiaceae;Ferrithrix;	1	0.9375	1	0.9375	0.9375	1	1	1	1	0.9375	0.9375
SILVA (only NR);Bacteria;Actinobacteriota;Acidimicrobiia;Acidimicrobiales;Acidimicrobiaceae;uncultured;	1	1	1	1	1	1	1	1	1	1	1
SILVA (only NR);Bacteria;Actinobacteriota;Acidimicrobiia;Acidimicrobiales;Acidimicrobiales Incertae Sedis;	1	1	1	1	1	1	1	1	1	1	1
SILVA (only NR);Bacteria;Actinobacteriota;Acidimicrobiia;Acidimicrobiales;Acidimicrobiales Incertae Sedis;Aciditerrimonas;	1	1	1	1	1	1	1	1	1	1	1
SILVA (only NR);Bacteria;Actinobacteriota;Acidimicrobiia;Actinomarinales;	0.960961	0.981982	0.947447	0.956456	0.974474	0.960961	0.960961	0.960961	0.960961	0.948949	0.974474
SILVA (only NR);Bacteria;Actinobacteriota;Acidimicrobiia;Actinomarinales;Actinomarinaceae;	0.977528	0.983146	0.966292	0.949438	0.932584	0.977528	0.977528	0.977528	0.977528	0.91573	0.932584
SILVA (only NR);Bacteria;Actinobacteriota;Acidimicrobiia;Actinomarinales;Actinomarinaceae;Candidatus Actinomarina;	0.977528	0.983146	0.966292	0.949438	0.932584	0.977528	0.977528	0.977528	0.977528	0.91573	0.932584
SILVA (only NR);Bacteria;Actinobacteriota;Acidimicrobiia;Actinomarinales;uncultured;	0.954639	0.981443	0.940206	0.958763	0.989691	0.954639	0.954639	0.954639	0.954639	0.960825	0.989691
SILVA (only NR);Bacteria;Actinobacteriota;Acidimicrobiia;IMCC26256;	0.984424	0.978193	0.965732	0.990654	0.996885	0.984424	0.987539	0.987539	0.987539	0.987539	0.996885
SILVA (only NR);Bacteria;Actinobacteriota;Acidimicrobiia;Microtrichales;	0.963235	0.977273	0.948529	0.968583	0.985294	0.962567	0.963235	0.963235	0.963235	0.969251	0.986631
SILVA (only NR);Bacteria;Actinobacteriota;Acidimicrobiia;Microtrichales;Iamiaceae;	0.972222	0.972222	0.965278	0.972222	0.986111	0.972222	0.972222	0.972222	0.972222	0.979167	0.986111
SILVA (only NR);Bacteria;Actinobacteriota;Acidimicrobiia;Microtrichales;Iamiaceae;Iamia;	0.972222	0.972222	0.965278	0.972222	0.986111	0.972222	0.972222	0.972222	0.972222	0.979167	0.986111
SILVA (only NR);Bacteria;Actinobacteriota;Acidimicrobiia;Microtrichales;Ilumatobacteraceae;	0.956044	0.983516	0.935897	0.96337	0.979853	0.956044	0.956044	0.956044	0.956044	0.96337	0.983516
SILVA (only NR);Bacteria;Actinobacteriota;Acidimicrobiia;Microtrichales;Ilumatobacteraceae;CL500-29 marine group;	0.96875	0.992188	0.960938	0.976562	0.992188	0.96875	0.96875	0.96875	0.96875	0.976562	0.992188
SILVA (only NR);Bacteria;Actinobacteriota;Acidimicrobiia;Microtrichales;Ilumatobacteraceae;Ilumatobacter;	0.958333	0.9375	0.947917	0.958333	1	0.958333	0.958333	0.958333	0.958333	0.958333	1
SILVA (only NR);Bacteria;Actinobacteriota;Acidimicrobiia;Microtrichales;Ilumatobacteraceae;uncultured;	0.936508	0.994709	0.89418	0.94709	0.952381	0.936508	0.936508	0.936508	0.936508	0.94709	0.962963
SILVA (only NR);Bacteria;Actinobacteriota;Acidimicrobiia;Microtrichales;Microtrichaceae;	0.963532	0.975048	0.953935	0.96929	0.988484	0.963532	0.963532	0.963532	0.963532	0.971209	0.988484
SILVA (only NR);Bacteria;Actinobacteriota;Acidimicrobiia;Microtrichales;Microtrichaceae;Candidatus Microthrix;	1	0.971429	0.971429	1	1	1	1	1	1	1	1
SILVA (only NR);Bacteria;Actinobacteriota;Acidimicrobiia;Microtrichales;Microtrichaceae;IMCC26207;	1	1	1	1	1	1	1	1	1	1	1
SILVA (only NR);Bacteria;Actinobacteriota;Acidimicrobiia;Microtrichales;Microtrichaceae;Sva0996 marine group;	0.95114	0.964169	0.941368	0.960912	0.983713	0.95114	0.95114	0.95114	0.95114	0.964169	0.983713
SILVA (only NR);Bacteria;Actinobacteriota;Acidimicrobiia;Microtrichales;Microtrichaceae;uncultured;	0.97037	0.992593	0.962963	0.97037	0.992593	0.97037	0.97037	0.97037	0.97037	0.97037	0.992593
SILVA (only NR);Bacteria;Actinobacteriota;Acidimicrobiia;Microtrichales;uncultured;	0.97153	0.97153	0.953737	0.975089	0.989324	0.967972	0.97153	0.97153	0.97153	0.97153	0.989324
SILVA (only NR);Bacteria;Actinobacteriota;Acidimicrobiia;uncultured;	0.959641	0.977578	0.932735	0.950673	0.991031	0.959641	0.959641	0.959641	0.959641	0.950673	0.991031
SILVA (only NR);Bacteria;Actinobacteriota;Actinobacteria;	0.954603	0.978328	0.912661	0.969301	0.969627	0.954277	0.955353	0.955418	0.955776	0.971647	0.971713
SILVA (only NR);Bacteria;Actinobacteriota;Actinobacteria;0319-7L14;	0.914286	1	0.914286	0.914286	0.971429	0.914286	0.914286	0.914286	0.914286	0.914286	0.971429
SILVA (only NR);Bacteria;Actinobacteriota;Actinobacteria;Actinomycetales;	0.976645	0.967091	0.938429	0.992569	0.97983	0.976645	0.976645	0.976645	0.976645	0.994692	0.981953
SILVA (only NR);Bacteria;Actinobacteriota;Actinobacteria;Actinomycetales;Actinomycetaceae;	0.976061	0.967356	0.936888	0.992383	0.979325	0.976061	0.976061	0.976061	0.976061	0.994559	0.981502
SILVA (only NR);Bacteria;Actinobacteriota;Actinobacteria;Actinomycetales;Actinomycetaceae;Actinobaculum;	1	1	1	1	1	1	1	1	1	1	1
SILVA (only NR);Bacteria;Actinobacteriota;Actinobacteria;Actinomycetales;Actinomycetaceae;Actinomyces;	0.971056	0.959479	0.926194	0.991317	0.973951	0.971056	0.971056	0.971056	0.971056	0.992764	0.976845
SILVA (only NR);Bacteria;Actinobacteriota;Actinobacteria;Actinomycetales;Actinomycetaceae;Actinotignum;	1	1	1	1	1	1	1	1	1	1	1
SILVA (only NR);Bacteria;Actinobacteriota;Actinobacteria;Actinomycetales;Actinomycetaceae;Arcanobacterium;	1	1	1	1	1	1	1	1	1	1	1
SILVA (only NR);Bacteria;Actinobacteriota;Actinobacteria;Actinomycetales;Actinomycetaceae;F0332;	0.979592	0.979592	0.959184	1	0.979592	0.979592	0.979592	0.979592	0.979592	1	0.979592
SILVA (only NR);Bacteria;Actinobacteriota;Actinobacteria;Actinomycetales;Actinomycetaceae;Flaviflexus;	1	1	0.923077	1	1	1	1	1	1	1	1
SILVA (only NR);Bacteria;Actinobacteriota;Actinobacteria;Actinomycetales;Actinomycetaceae;Mobiluncus;	1	1	1	1	1	1	1	1	1	1	1
SILVA (only NR);Bacteria;Actinobacteriota;Actinobacteria;Actinomycetales;Actinomycetaceae;Trueperella;	1	1	0.966667	0.966667	1	1	1	1	1	1	1
SILVA (only NR);Bacteria;Actinobacteriota;Actinobacteria;Actinomycetales;Actinomycetaceae;Varibaculum;	0.972973	1	0.918919	1	1	0.972973	0.972973	0.972973	0.972973	1	1
SILVA (only NR);Bacteria;Actinobacteriota;Actinobacteria;Actinomycetales;Actinomycetaceae;uncultured;	1	0.9	1	1	1	1	1	1	1	1	1
SILVA (only NR);Bacteria;Actinobacteriota;Actinobacteria;Actinomycetales;Actinomycetales Incertae Sedis;	1	0.956522	1	1	1	1	1	1	1	1	1
SILVA (only NR);Bacteria;Actinobacteriota;Actinobacteria;Actinomycetales;Actinomycetales Incertae Sedis;Candidatus Ancillula;	1	0.956522	1	1	1	1	1	1	1	1	1
SILVA (only NR);Bacteria;Actinobacteriota;Actinobacteria;Bifidobacteriales;	0.978218	0.984158	0.946535	0.966337	0.990099	0.978218	0.978218	0.978218	0.978218	0.978218	0.990099
SILVA (only NR);Bacteria;Actinobacteriota;Actinobacteria;Bifidobacteriales;Bifidobacteriaceae;	0.978218	0.984158	0.946535	0.966337	0.990099	0.978218	0.978218	0.978218	0.978218	0.978218	0.990099
SILVA (only NR);Bacteria;Actinobacteriota;Actinobacteria;Bifidobacteriales;Bifidobacteriaceae;Aeriscardovia;	1	1	1	1	1	1	1	1	1	1	1
SILVA (only NR);Bacteria;Actinobacteriota;Actinobacteria;Bifidobacteriales;Bifidobacteriaceae;Alloscardovia;	1	1	1	1	1	1	1	1	1	1	1
SILVA (only NR);Bacteria;Actinobacteriota;Actinobacteria;Bifidobacteriales;Bifidobacteriaceae;Bifidobacterium;	0.975501	0.98441	0.942094	0.962138	0.991091	0.975501	0.975501	0.975501	0.975501	0.975501	0.991091
SILVA (only NR);Bacteria;Actinobacteriota;Actinobacteria;Bifidobacteriales;Bifidobacteriaceae;Bombiscardovia;	1	0.666667	0.666667	1	0.666667	1	1	1	1	1	0.666667
SILVA (only NR);Bacteria;Actinobacteriota;Actinobacteria;Bifidobacteriales;Bifidobacteriaceae;Gardnerella;	1	1	1	1	1	1	1	1	1	1	1
SILVA (only NR);Bacteria;Actinobacteriota;Actinobacteria;Bifidobacteriales;Bifidobacteriaceae;Neoscardovia;	1	1	1	1	1	1	1	1	1	1	1
SILVA (only NR);Bacteria;Actinobacteriota;Actinobacteria;Bifidobacteriales;Bifidobacteriaceae;Parascardovia;	1	1	1	1	1	1	1	1	1	1	1
SILVA (only NR);Bacteria;Actinobacteriota;Actinobacteria;Bifidobacteriales;Bifidobacteriaceae;Pseudoscardovia;	1	1	1	1	1	1	1	1	1	1	1
SILVA (only NR);Bacteria;Actinobacteriota;Actinobacteria;Bifidobacteriales;Bifidobacteriaceae;Scardovia;	1	1	1	1	1	1	1	1	1	1	1
SILVA (only NR);Bacteria;Actinobacteriota;Actinobacteria;Bifidobacteriales;Bifidobacteriaceae;uncultured;	1	1	1	1	1	1	1	1	1	1	1
SILVA (only NR);Bacteria;Actinobacteriota;Actinobacteria;Catenulisporales;	1	1	1	1	1	1	1	1	1	1	1
SILVA (only NR);Bacteria;Actinobacteriota;Actinobacteria;Catenulisporales;Actinospicaceae;	1	1	1	1	1	1	1	1	1	1	1
SILVA (only NR);Bacteria;Actinobacteriota;Actinobacteria;Catenulisporales;Actinospicaceae;Actinospica;	1	1	1	1	1	1	1	1	1	1	1
SILVA (only NR);Bacteria;Actinobacteriota;Actinobacteria;Catenulisporales;Catenulisporaceae;	1	1	1	1	1	1	1	1	1	1	1
SILVA (only NR);Bacteria;Actinobacteriota;Actinobacteria;Catenulisporales;Catenulisporaceae;Catenulispora;	1	1	1	1	1	1	1	1	1	1	1
SILVA (only NR);Bacteria;Actinobacteriota;Actinobacteria;Corynebacteriales;	0.955545	0.976146	0.905669	0.980328	0.962361	0.955545	0.956939	0.956939	0.957869	0.981568	0.965458
SILVA (only NR);Bacteria;Actinobacteriota;Actinobacteria;Corynebacteriales;Corynebacteriaceae;	0.93089	0.963356	0.84153	0.980714	0.938605	0.93089	0.93314	0.93314	0.935069	0.980392	0.944712
SILVA (only NR);Bacteria;Actinobacteriota;Actinobacteria;Corynebacteriales;Corynebacteriaceae;Corynebacterium;	0.933356	0.964638	0.845631	0.981299	0.941176	0.933356	0.935736	0.935736	0.937096	0.980959	0.947297
SILVA (only NR);Bacteria;Actinobacteriota;Actinobacteria;Corynebacteriales;Corynebacteriaceae;Lawsonella;	0.873239	0.943662	0.753521	0.971831	0.887324	0.873239	0.873239	0.873239	0.887324	0.971831	0.894366
SILVA (only NR);Bacteria;Actinobacteriota;Actinobacteria;Corynebacteriales;Corynebacteriaceae;Turicella;	0.947368	0.947368	0.789474	0.947368	0.894737	0.947368	0.947368	0.947368	0.947368	0.947368	0.894737
SILVA (only NR);Bacteria;Actinobacteriota;Actinobacteria;Corynebacteriales;Corynebacteriaceae;uncultured;	1	1	1	1	1	1	1	1	1	1	1
SILVA (only NR);Bacteria;Actinobacteriota;Actinobacteria;Corynebacteriales;Corynebacteriales Incertae Sedis;	1	1	1	1	1	1	1	1	1	1	1
SILVA (only NR);Bacteria;Actinobacteriota;Actinobacteria;Corynebacteriales;Corynebacteriales Incertae Sedis;Tomitella;	1	1	1	1	1	1	1	1	1	1	1
SILVA (only NR);Bacteria;Actinobacteriota;Actinobacteria;Corynebacteriales;Dietziaceae;	0.95	0.966667	0.883333	0.95	0.95	0.95	0.958333	0.958333	0.958333	0.95	0.95
SILVA (only NR);Bacteria;Actinobacteriota;Actinobacteria;Corynebacteriales;Dietziaceae;Dietzia;	0.95	0.966667	0.883333	0.95	0.95	0.95	0.958333	0.958333	0.958333	0.95	0.95
SILVA (only NR);Bacteria;Actinobacteriota;Actinobacteria;Corynebacteriales;Mycobacteriaceae;	0.983713	0.990228	0.97785	0.98241	0.986319	0.983713	0.983713	0.983713	0.983713	0.984365	0.986319
SILVA (only NR);Bacteria;Actinobacteriota;Actinobacteria;Corynebacteriales;Mycobacteriaceae;Hoyosella;	1	1	1	1	1	1	1	1	1	1	1
SILVA (only NR);Bacteria;Actinobacteriota;Actinobacteria;Corynebacteriales;Mycobacteriaceae;Mycobacterium;	0.983639	0.990183	0.977749	0.98233	0.986257	0.983639	0.983639	0.983639	0.983639	0.984293	0.986257
SILVA (only NR);Bacteria;Actinobacteriota;Actinobacteria;Corynebacteriales;Nocardiaceae;	0.975278	0.987021	0.958591	0.978986	0.985167	0.975278	0.975896	0.975896	0.975896	0.982695	0.985785
SILVA (only NR);Bacteria;Actinobacteriota;Actinobacteria;Corynebacteriales;Nocardiaceae;Gordonia;	0.966387	0.978992	0.945378	0.970588	0.983193	0.966387	0.966387	0.966387	0.966387	0.970588	0.983193
SILVA (only NR);Bacteria;Actinobacteriota;Actinobacteria;Corynebacteriales;Nocardiaceae;Millisia;	1	1	1	1	1	1	1	1	1	1	1
SILVA (only NR);Bacteria;Actinobacteriota;Actinobacteria;Corynebacteriales;Nocardiaceae;Nocardia;	0.986726	0.995575	0.986726	0.985251	0.992625	0.986726	0.986726	0.986726	0.986726	0.986726	0.992625
SILVA (only NR);Bacteria;Actinobacteriota;Actinobacteria;Corynebacteriales;Nocardiaceae;Rhodococcus;	0.965891	0.979845	0.933333	0.976744	0.978295	0.965891	0.967442	0.967442	0.967442	0.984496	0.979845
SILVA (only NR);Bacteria;Actinobacteriota;Actinobacteria;Corynebacteriales;Nocardiaceae;Skermania;	1	1	1	1	1	1	1	1	1	1	1
SILVA (only NR);Bacteria;Actinobacteriota;Actinobacteria;Corynebacteriales;Nocardiaceae;Smaragdicoccus;	0.875	1	0.875	0.875	1	0.875	0.875	0.875	0.875	0.875	1
SILVA (only NR);Bacteria;Actinobacteriota;Actinobacteria;Corynebacteriales;Nocardiaceae;Williamsia;	1	1	0.973684	0.973684	0.973684	1	1	1	1	0.973684	0.973684
SILVA (only NR);Bacteria;Actinobacteriota;Actinobacteria;Corynebacteriales;Segniliparaceae;	1	1	1	1	1	1	1	1	1	1	1
SILVA (only NR);Bacteria;Actinobacteriota;Actinobacteria;Corynebacteriales;Segniliparaceae;Segniliparus;	1	1	1	1	1	1	1	1	1	1	1
SILVA (only NR);Bacteria;Actinobacteriota;Actinobacteria;Corynebacteriales;Segniliparaceae;uncultured;	1	1	1	1	1	1	1	1	1	1	1
SILVA (only NR);Bacteria;Actinobacteriota;Actinobacteria;Corynebacteriales;Tsukamurellaceae;	0.980392	1	0.980392	1	0.980392	0.980392	0.980392	0.980392	0.980392	1	0.980392
SILVA (only NR);Bacteria;Actinobacteriota;Actinobacteria;Corynebacteriales;Tsukamurellaceae;Tsukamurella;	0.980392	1	0.980392	1	0.980392	0.980392	0.980392	0.980392	0.980392	1	0.980392
SILVA (only NR);Bacteria;Actinobacteriota;Actinobacteria;Corynebacteriales;uncultured;	1	1	1	1	1	1	1	1	1	1	1
SILVA (only NR);Bacteria;Actinobacteriota;Actinobacteria;Elev-16S-976;	1	1	1	1	1	1	1	1	1	1	1
SILVA (only NR);Bacteria;Actinobacteriota;Actinobacteria;Euzebyales;	0.846847	0.963964	0.828829	0.837838	1	0.846847	0.846847	0.846847	0.846847	0.846847	1
SILVA (only NR);Bacteria;Actinobacteriota;Actinobacteria;Euzebyales;Euzebyaceae;	0.846847	0.963964	0.828829	0.837838	1	0.846847	0.846847	0.846847	0.846847	0.846847	1
SILVA (only NR);Bacteria;Actinobacteriota;Actinobacteria;Euzebyales;Euzebyaceae;Egibacter;	1	1	1	1	1	1	1	1	1	1	1
SILVA (only NR);Bacteria;Actinobacteriota;Actinobacteria;Euzebyales;Euzebyaceae;Euzebya;	1	1	1	1	1	1	1	1	1	1	1
SILVA (only NR);Bacteria;Actinobacteriota;Actinobacteria;Euzebyales;Euzebyaceae;uncultured;	0.828283	0.959596	0.808081	0.818182	1	0.828283	0.828283	0.828283	0.828283	0.828283	1
SILVA (only NR);Bacteria;Actinobacteriota;Actinobacteria;FFCH16263;	1	1	1	1	1	1	1	1	1	1	1
SILVA (only NR);Bacteria;Actinobacteriota;Actinobacteria;Frankiales;	0.974061	0.994633	0.963327	0.974955	0.99195	0.974061	0.974061	0.974061	0.974061	0.974955	0.99195
SILVA (only NR);Bacteria;Actinobacteriota;Actinobacteria;Frankiales;Acidothermaceae;	1	1	0.969072	1	1	1	1	1	1	1	1
SILVA (only NR);Bacteria;Actinobacteriota;Actinobacteria;Frankiales;Acidothermaceae;Acidothermus;	1	1	0.969072	1	1	1	1	1	1	1	1
SILVA (only NR);Bacteria;Actinobacteriota;Actinobacteria;Frankiales;Cryptosporangiaceae;	1	1	1	1	1	1	1	1	1	1	1
SILVA (only NR);Bacteria;Actinobacteriota;Actinobacteria;Frankiales;Cryptosporangiaceae;Cryptosporangium;	1	1	1	1	1	1	1	1	1	1	1
SILVA (only NR);Bacteria;Actinobacteriota;Actinobacteria;Frankiales;Cryptosporangiaceae;Fodinicola;	1	1	1	1	1	1	1	1	1	1	1
SILVA (only NR);Bacteria;Actinobacteriota;Actinobacteria;Frankiales;Frankiaceae;	0.971429	1	0.964286	0.971429	0.985714	0.971429	0.971429	0.971429	0.971429	0.971429	0.985714
SILVA (only NR);Bacteria;Actinobacteriota;Actinobacteria;Frankiales;Frankiaceae;Frankia;	0.956522	1	0.956522	0.978261	0.978261	0.956522	0.956522	0.956522	0.956522	0.978261	0.978261
SILVA (only NR);Bacteria;Actinobacteriota;Actinobacteria;Frankiales;Frankiaceae;Jatrophihabitans;	0.978723	1	0.968085	0.968085	0.989362	0.978723	0.978723	0.978723	0.978723	0.968085	0.989362
SILVA (only NR);Bacteria;Actinobacteriota;Actinobacteria;Frankiales;Geodermatophilaceae;	0.949791	0.983264	0.92887	0.958159	0.991632	0.949791	0.949791	0.949791	0.949791	0.953975	0.991632
SILVA (only NR);Bacteria;Actinobacteriota;Actinobacteria;Frankiales;Geodermatophilaceae;Antricoccus;	1	1	1	1	1	1	1	1	1	1	1
SILVA (only NR);Bacteria;Actinobacteriota;Actinobacteria;Frankiales;Geodermatophilaceae;Blastococcus;	0.931373	0.980392	0.901961	0.941176	1	0.931373	0.931373	0.931373	0.931373	0.941176	1
SILVA (only NR);Bacteria;Actinobacteriota;Actinobacteria;Frankiales;Geodermatophilaceae;Geodermatophilus;	0.936508	0.984127	0.936508	0.936508	0.968254	0.936508	0.936508	0.936508	0.936508	0.920635	0.968254
SILVA (only NR);Bacteria;Actinobacteriota;Actinobacteria;Frankiales;Geodermatophilaceae;Klenkia;	1	1	1	1	1	1	1	1	1	1	1
SILVA (only NR);Bacteria;Actinobacteriota;Actinobacteria;Frankiales;Geodermatophilaceae;Modestobacter;	0.977273	0.977273	0.931818	1	1	0.977273	0.977273	0.977273	0.977273	1	1
SILVA (only NR);Bacteria;Actinobacteriota;Actinobacteria;Frankiales;Nakamurellaceae;	0.964286	1	0.952381	0.97619	0.988095	0.964286	0.964286	0.964286	0.964286	0.97619	0.988095
SILVA (only NR);Bacteria;Actinobacteriota;Actinobacteria;Frankiales;Nakamurellaceae;Nakamurella;	0.964286	1	0.952381	0.97619	0.988095	0.964286	0.964286	0.964286	0.964286	0.97619	0.988095
SILVA (only NR);Bacteria;Actinobacteriota;Actinobacteria;Frankiales;Sporichthyaceae;	0.978571	0.995238	0.978571	0.97619	0.992857	0.978571	0.978571	0.978571	0.978571	0.978571	0.992857
SILVA (only NR);Bacteria;Actinobacteriota;Actinobacteria;Frankiales;Sporichthyaceae;Candidatus Planktophila;	1	0.952381	1	1	1	1	1	1	1	1	1
SILVA (only NR);Bacteria;Actinobacteriota;Actinobacteria;Frankiales;Sporichthyaceae;Longivirga;	1	1	1	1	1	1	1	1	1	1	1
SILVA (only NR);Bacteria;Actinobacteriota;Actinobacteria;Frankiales;Sporichthyaceae;Sporichthya;	1	1	1	1	1	1	1	1	1	1	1
SILVA (only NR);Bacteria;Actinobacteriota;Actinobacteria;Frankiales;Sporichthyaceae;hgcI clade;	0.972644	0.99696	0.972644	0.972644	0.993921	0.972644	0.972644	0.972644	0.972644	0.972644	0.993921
SILVA (only NR);Bacteria;Actinobacteriota;Actinobacteria;Frankiales;Sporichthyaceae;uncultured;	1	1	1	0.965517	0.965517	1	1	1	1	1	0.965517
SILVA (only NR);Bacteria;Actinobacteriota;Actinobacteria;Frankiales;uncultured;	0.990741	1	0.981481	0.981481	0.990741	0.990741	0.990741	0.990741	0.990741	0.981481	0.990741
SILVA (only NR);Bacteria;Actinobacteriota;Actinobacteria;Glycomycetales;	0.939759	0.987952	0.939759	0.963855	0.975904	0.939759	0.939759	0.939759	0.939759	0.963855	0.975904
SILVA (only NR);Bacteria;Actinobacteriota;Actinobacteria;Glycomycetales;Glycomycetaceae;	0.939759	0.987952	0.939759	0.963855	0.975904	0.939759	0.939759	0.939759	0.939759	0.963855	0.975904
SILVA (only NR);Bacteria;Actinobacteriota;Actinobacteria;Glycomycetales;Glycomycetaceae;Glycomyces;	0.943662	0.985915	0.943662	0.971831	0.971831	0.943662	0.943662	0.943662	0.943662	0.971831	0.971831
SILVA (only NR);Bacteria;Actinobacteriota;Actinobacteria;Glycomycetales;Glycomycetaceae;Haloglycomyces;	1	1	1	1	1	1	1	1	1	1	1
SILVA (only NR);Bacteria;Actinobacteriota;Actinobacteria;Glycomycetales;Glycomycetaceae;Salilacibacter;	1	1	1	1	1	1	1	1	1	1	1
SILVA (only NR);Bacteria;Actinobacteriota;Actinobacteria;Glycomycetales;Glycomycetaceae;Salininema;	1	1	1	1	1	1	1	1	1	1	1
SILVA (only NR);Bacteria;Actinobacteriota;Actinobacteria;Glycomycetales;Glycomycetaceae;uncultured;	1	1	1	1	1	1	1	1	1	1	1
SILVA (only NR);Bacteria;Actinobacteriota;Actinobacteria;KIST-JJY010;	1	1	1	1	1	1	1	1	1	1	1
SILVA (only NR);Bacteria;Actinobacteriota;Actinobacteria;Kineosporiales;	0.992857	0.992857	0.985714	0.992857	1	0.992857	0.992857	0.992857	0.992857	0.992857	1
SILVA (only NR);Bacteria;Actinobacteriota;Actinobacteria;Kineosporiales;Kineosporiaceae;	0.992857	0.992857	0.985714	0.992857	1	0.992857	0.992857	0.992857	0.992857	0.992857	1
SILVA (only NR);Bacteria;Actinobacteriota;Actinobacteria;Kineosporiales;Kineosporiaceae;Angustibacter;	1	1	1	1	1	1	1	1	1	1	1
SILVA (only NR);Bacteria;Actinobacteriota;Actinobacteria;Kineosporiales;Kineosporiaceae;Kineococcus;	1	1	0.97561	1	1	1	1	1	1	1	1
SILVA (only NR);Bacteria;Actinobacteriota;Actinobacteria;Kineosporiales;Kineosporiaceae;Kineosporia;	1	1	1	1	1	1	1	1	1	1	1
SILVA (only NR);Bacteria;Actinobacteriota;Actinobacteria;Kineosporiales;Kineosporiaceae;Pseudokineococcus;	1	1	1	1	1	1	1	1	1	1	1
SILVA (only NR);Bacteria;Actinobacteriota;Actinobacteria;Kineosporiales;Kineosporiaceae;Quadrisphaera;	0.97561	0.97561	0.97561	0.97561	1	0.97561	0.97561	0.97561	0.97561	0.97561	1
SILVA (only NR);Bacteria;Actinobacteriota;Actinobacteria;Kineosporiales;Kineosporiaceae;uncultured;	1	1	1	1	1	1	1	1	1	1	1
SILVA (only NR);Bacteria;Actinobacteriota;Actinobacteria;Micrococcales;	0.963344	0.97592	0.93592	0.968428	0.974314	0.963344	0.963746	0.963746	0.964013	0.970033	0.97592
SILVA (only NR);Bacteria;Actinobacteriota;Actinobacteria;Micrococcales;AKAU3644;	1	1	1	1	1	1	1	1	1	1	1
SILVA (only NR);Bacteria;Actinobacteriota;Actinobacteria;Micrococcales;Beutenbergiaceae;	1	1	1	1	1	1	1	1	1	1	1
SILVA (only NR);Bacteria;Actinobacteriota;Actinobacteria;Micrococcales;Beutenbergiaceae;Beutenbergia;	1	1	1	1	1	1	1	1	1	1	1
SILVA (only NR);Bacteria;Actinobacteriota;Actinobacteria;Micrococcales;Beutenbergiaceae;Miniimonas;	1	1	1	1	1	1	1	1	1	1	1
SILVA (only NR);Bacteria;Actinobacteriota;Actinobacteria;Micrococcales;Beutenbergiaceae;Salana;	1	1	1	1	1	1	1	1	1	1	1
SILVA (only NR);Bacteria;Actinobacteriota;Actinobacteria;Micrococcales;Beutenbergiaceae;Serinibacter;	1	1	1	1	1	1	1	1	1	1	1
SILVA (only NR);Bacteria;Actinobacteriota;Actinobacteria;Micrococcales;Bogoriellaceae;	0.982143	0.982143	0.982143	0.964286	0.982143	0.982143	0.982143	0.982143	0.982143	0.964286	0.982143
SILVA (only NR);Bacteria;Actinobacteriota;Actinobacteria;Micrococcales;Bogoriellaceae;Bogoriella;	1	1	1	1	1	1	1	1	1	1	1
SILVA (only NR);Bacteria;Actinobacteriota;Actinobacteria;Micrococcales;Bogoriellaceae;Georgenia;	0.979592	0.979592	0.979592	0.959184	0.979592	0.979592	0.979592	0.979592	0.979592	0.959184	0.979592
SILVA (only NR);Bacteria;Actinobacteriota;Actinobacteria;Micrococcales;Brevibacteriaceae;	0.949612	0.98062	0.910853	0.972868	0.957364	0.949612	0.949612	0.949612	0.949612	0.972868	0.96124
SILVA (only NR);Bacteria;Actinobacteriota;Actinobacteria;Micrococcales;Brevibacteriaceae;Brevibacterium;	0.94902	0.980392	0.909804	0.972549	0.956863	0.94902	0.94902	0.94902	0.94902	0.972549	0.960784
SILVA (only NR);Bacteria;Actinobacteriota;Actinobacteria;Micrococcales;Brevibacteriaceae;Sediminivirga;	1	1	1	1	1	1	1	1	1	1	1
SILVA (only NR);Bacteria;Actinobacteriota;Actinobacteria;Micrococcales;Brevibacteriaceae;Spelaeicoccus;	1	1	1	1	1	1	1	1	1	1	1
SILVA (only NR);Bacteria;Actinobacteriota;Actinobacteria;Micrococcales;Cellulomonadaceae;	0.991304	0.986957	0.965217	0.991304	1	0.991304	0.991304	0.991304	0.991304	0.991304	1
SILVA (only NR);Bacteria;Actinobacteriota;Actinobacteria;Micrococcales;Cellulomonadaceae;Actinotalea;	1	1	0.961538	1	1	1	1	1	1	1	1
SILVA (only NR);Bacteria;Actinobacteriota;Actinobacteria;Micrococcales;Cellulomonadaceae;Cellulomonas;	0.987013	0.987013	0.967532	0.987013	1	0.987013	0.987013	0.987013	0.987013	0.987013	1
SILVA (only NR);Bacteria;Actinobacteriota;Actinobacteria;Micrococcales;Cellulomonadaceae;Oerskovia;	1	0.952381	0.904762	1	1	1	1	1	1	1	1
SILVA (only NR);Bacteria;Actinobacteriota;Actinobacteria;Micrococcales;Cellulomonadaceae;Paraoerskovia;	1	1	1	1	1	1	1	1	1	1	1
SILVA (only NR);Bacteria;Actinobacteriota;Actinobacteria;Micrococcales;Cellulomonadaceae;Pseudactinotalea;	1	1	1	1	1	1	1	1	1	1	1
SILVA (only NR);Bacteria;Actinobacteriota;Actinobacteria;Micrococcales;Cellulomonadaceae;Sediminihabitans;	1	1	1	1	1	1	1	1	1	1	1
SILVA (only NR);Bacteria;Actinobacteriota;Actinobacteria;Micrococcales;Cellulomonadaceae;Tropheryma;	1	1	1	1	1	1	1	1	1	1	1
SILVA (only NR);Bacteria;Actinobacteriota;Actinobacteria;Micrococcales;Cellulomonadaceae;Tropicihabitans;	1	1	1	1	1	1	1	1	1	1	1
SILVA (only NR);Bacteria;Actinobacteriota;Actinobacteria;Micrococcales;Demequinaceae;	1	1	0.983871	0.967742	0.967742	1	1	1	1	0.967742	0.967742
SILVA (only NR);Bacteria;Actinobacteriota;Actinobacteria;Micrococcales;Demequinaceae;Demequina;	1	1	1	0.95122	0.95122	1	1	1	1	0.95122	0.95122
SILVA (only NR);Bacteria;Actinobacteriota;Actinobacteria;Micrococcales;Demequinaceae;Lysinimicrobium;	1	1	0.9375	1	1	1	1	1	1	1	1
SILVA (only NR);Bacteria;Actinobacteriota;Actinobacteria;Micrococcales;Demequinaceae;uncultured;	1	1	1	1	1	1	1	1	1	1	1
SILVA (only NR);Bacteria;Actinobacteriota;Actinobacteria;Micrococcales;Dermabacteraceae;	0.978723	0.978723	0.946809	0.978723	0.984043	0.978723	0.978723	0.978723	0.978723	0.984043	0.984043
SILVA (only NR);Bacteria;Actinobacteriota;Actinobacteria;Micrococcales;Dermabacteraceae;Brachybacterium;	0.986486	0.97973	0.952703	0.97973	1	0.986486	0.986486	0.986486	0.986486	0.986486	1
SILVA (only NR);Bacteria;Actinobacteriota;Actinobacteria;Micrococcales;Dermabacteraceae;Dermabacter;	0.904762	0.952381	0.857143	1	0.904762	0.904762	0.904762	0.904762	0.904762	1	0.904762
SILVA (only NR);Bacteria;Actinobacteriota;Actinobacteria;Micrococcales;Dermabacteraceae;Devriesea;	1	1	1	1	1	1	1	1	1	1	1
SILVA (only NR);Bacteria;Actinobacteriota;Actinobacteria;Micrococcales;Dermabacteraceae;Helcobacillus;	1	1	1	0.923077	0.923077	1	1	1	1	0.923077	0.923077
SILVA (only NR);Bacteria;Actinobacteriota;Actinobacteria;Micrococcales;Dermabacteraceae;uncultured;	1	1	1	1	1	1	1	1	1	1	1
SILVA (only NR);Bacteria;Actinobacteriota;Actinobacteria;Micrococcales;Dermacoccaceae;	0.971429	0.985714	0.957143	0.985714	0.985714	0.971429	0.971429	0.971429	0.971429	0.985714	1
SILVA (only NR);Bacteria;Actinobacteriota;Actinobacteria;Micrococcales;Dermacoccaceae;Allobranchiibius;	1	1	1	1	1	1	1	1	1	1	1
SILVA (only NR);Bacteria;Actinobacteriota;Actinobacteria;Micrococcales;Dermacoccaceae;Barrientosiimonas;	1	1	1	1	1	1	1	1	1	1	1
SILVA (only NR);Bacteria;Actinobacteriota;Actinobacteria;Micrococcales;Dermacoccaceae;Branchiibius;	1	1	1	1	1	1	1	1	1	1	1
SILVA (only NR);Bacteria;Actinobacteriota;Actinobacteria;Micrococcales;Dermacoccaceae;Demetria;	1	1	1	1	1	1	1	1	1	1	1
SILVA (only NR);Bacteria;Actinobacteriota;Actinobacteria;Micrococcales;Dermacoccaceae;Dermacoccus;	0.947368	0.947368	0.894737	0.947368	1	0.947368	0.947368	0.947368	0.947368	0.947368	1
SILVA (only NR);Bacteria;Actinobacteriota;Actinobacteria;Micrococcales;Dermacoccaceae;Flexivirga;	1	1	1	1	1	1	1	1	1	1	1
SILVA (only NR);Bacteria;Actinobacteriota;Actinobacteria;Micrococcales;Dermacoccaceae;Kytococcus;	0.916667	1	0.916667	1	0.916667	0.916667	0.916667	0.916667	0.916667	1	1
SILVA (only NR);Bacteria;Actinobacteriota;Actinobacteria;Micrococcales;Dermacoccaceae;Luteipulveratus;	1	1	1	1	1	1	1	1	1	1	1
SILVA (only NR);Bacteria;Actinobacteriota;Actinobacteria;Micrococcales;Dermacoccaceae;Yimella;	1	1	1	1	1	1	1	1	1	1	1
SILVA (only NR);Bacteria;Actinobacteriota;Actinobacteria;Micrococcales;Dermacoccaceae;uncultured;	1	1	1	1	1	1	1	1	1	1	1
SILVA (only NR);Bacteria;Actinobacteriota;Actinobacteria;Micrococcales;Dermatophilaceae;	1	1	0.977011	0.988506	0.988506	1	1	1	1	0.988506	0.988506
SILVA (only NR);Bacteria;Actinobacteriota;Actinobacteria;Micrococcales;Dermatophilaceae;Austwickia;	1	1	1	1	1	1	1	1	1	1	1
SILVA (only NR);Bacteria;Actinobacteriota;Actinobacteria;Micrococcales;Dermatophilaceae;Dermatophilus;	1	1	1	1	1	1	1	1	1	1	1
SILVA (only NR);Bacteria;Actinobacteriota;Actinobacteria;Micrococcales;Dermatophilaceae;Kineosphaera;	1	1	1	1	1	1	1	1	1	1	1
SILVA (only NR);Bacteria;Actinobacteriota;Actinobacteria;Micrococcales;Dermatophilaceae;Mobilicoccus;	1	1	1	0.875	0.875	1	1	1	1	0.875	0.875
SILVA (only NR);Bacteria;Actinobacteriota;Actinobacteria;Micrococcales;Dermatophilaceae;Piscicoccus;	1	1	1	1	1	1	1	1	1	1	1
SILVA (only NR);Bacteria;Actinobacteriota;Actinobacteria;Micrococcales;Dermatophilaceae;Tonsilliphilus;	1	1	1	1	1	1	1	1	1	1	1
SILVA (only NR);Bacteria;Actinobacteriota;Actinobacteria;Micrococcales;Dermatophilaceae;uncultured;	1	1	0.966102	1	1	1	1	1	1	1	1
SILVA (only NR);Bacteria;Actinobacteriota;Actinobacteria;Micrococcales;Intrasporangiaceae;	0.982379	0.988987	0.953744	0.988987	0.993392	0.982379	0.982379	0.982379	0.982379	0.988987	0.993392
SILVA (only NR);Bacteria;Actinobacteriota;Actinobacteria;Micrococcales;Intrasporangiaceae;Aquipuribacter;	1	1	0.888889	1	1	1	1	1	1	1	1
SILVA (only NR);Bacteria;Actinobacteriota;Actinobacteria;Micrococcales;Intrasporangiaceae;Arsenicicoccus;	1	1	1	1	1	1	1	1	1	1	1
SILVA (only NR);Bacteria;Actinobacteriota;Actinobacteria;Micrococcales;Intrasporangiaceae;Fodinibacter;	1	1	1	1	1	1	1	1	1	1	1
SILVA (only NR);Bacteria;Actinobacteriota;Actinobacteria;Micrococcales;Intrasporangiaceae;Humibacillus;	1	1	1	1	1	1	1	1	1	1	1
SILVA (only NR);Bacteria;Actinobacteriota;Actinobacteria;Micrococcales;Intrasporangiaceae;Intrasporangium;	0.95	0.95	0.9	0.95	1	0.95	0.95	0.95	0.95	0.95	1
SILVA (only NR);Bacteria;Actinobacteriota;Actinobacteria;Micrococcales;Intrasporangiaceae;Janibacter;	0.970149	0.985075	0.895522	1	0.985075	0.970149	0.970149	0.970149	0.970149	1	0.985075
SILVA (only NR);Bacteria;Actinobacteriota;Actinobacteria;Micrococcales;Intrasporangiaceae;Knoellia;	0.971429	1	0.942857	0.971429	0.971429	0.971429	0.971429	0.971429	0.971429	0.971429	0.971429
SILVA (only NR);Bacteria;Actinobacteriota;Actinobacteria;Micrococcales;Intrasporangiaceae;Kribbia;	1	1	1	1	1	1	1	1	1	1	1
SILVA (only NR);Bacteria;Actinobacteriota;Actinobacteria;Micrococcales;Intrasporangiaceae;Lapillicoccus;	1	1	1	1	1	1	1	1	1	1	1
SILVA (only NR);Bacteria;Actinobacteriota;Actinobacteria;Micrococcales;Intrasporangiaceae;Marihabitans;	1	1	1	1	1	1	1	1	1	1	1
SILVA (only NR);Bacteria;Actinobacteriota;Actinobacteria;Micrococcales;Intrasporangiaceae;Ornithinibacter;	0.9	0.9	0.9	0.9	1	0.9	0.9	0.9	0.9	0.9	1
SILVA (only NR);Bacteria;Actinobacteriota;Actinobacteria;Micrococcales;Intrasporangiaceae;Ornithinicoccus;	1	1	1	1	1	1	1	1	1	1	1
SILVA (only NR);Bacteria;Actinobacteriota;Actinobacteria;Micrococcales;Intrasporangiaceae;Ornithinimicrobium;	1	1	0.97561	1	1	1	1	1	1	1	1
SILVA (only NR);Bacteria;Actinobacteriota;Actinobacteria;Micrococcales;Intrasporangiaceae;Oryzihumus;	0.95	1	0.95	0.95	1	0.95	0.95	0.95	0.95	0.95	1
SILVA (only NR);Bacteria;Actinobacteriota;Actinobacteria;Micrococcales;Intrasporangiaceae;Phycicoccus;	1	1	0.970588	1	1	1	1	1	1	1	1
SILVA (only NR);Bacteria;Actinobacteriota;Actinobacteria;Micrococcales;Intrasporangiaceae;Serinicoccus;	1	1	1	1	1	1	1	1	1	1	1
SILVA (only NR);Bacteria;Actinobacteriota;Actinobacteria;Micrococcales;Intrasporangiaceae;Terrabacter;	1	1	0.969697	1	1	1	1	1	1	1	1
SILVA (only NR);Bacteria;Actinobacteriota;Actinobacteria;Micrococcales;Intrasporangiaceae;Tetrasphaera;	0.977528	0.977528	0.966292	0.988764	0.988764	0.977528	0.977528	0.977528	0.977528	0.988764	0.988764
SILVA (only NR);Bacteria;Actinobacteriota;Actinobacteria;Micrococcales;Intrasporangiaceae;uncultured;	1	1	0.952381	1	1	1	1	1	1	1	1
SILVA (only NR);Bacteria;Actinobacteriota;Actinobacteria;Micrococcales;Jonesiaceae;	1	1	1	1	1	1	1	1	1	1	1
SILVA (only NR);Bacteria;Actinobacteriota;Actinobacteria;Micrococcales;Jonesiaceae;Jonesia;	1	1	1	1	1	1	1	1	1	1	1
SILVA (only NR);Bacteria;Actinobacteriota;Actinobacteria;Micrococcales;Microbacteriaceae;	0.974244	0.97947	0.949981	0.970138	0.980963	0.974244	0.974244	0.974244	0.974617	0.971631	0.982083
SILVA (only NR);Bacteria;Actinobacteriota;Actinobacteria;Micrococcales;Microbacteriaceae;Agreia;	1	1	1	1	1	1	1	1	1	1	1
SILVA (only NR);Bacteria;Actinobacteriota;Actinobacteria;Micrococcales;Microbacteriaceae;Agrococcus;	0.974359	0.987179	0.948718	0.961538	0.987179	0.974359	0.974359	0.974359	0.974359	0.961538	0.987179
SILVA (only NR);Bacteria;Actinobacteriota;Actinobacteria;Micrococcales;Microbacteriaceae;Agromyces;	0.977401	1	0.943503	0.960452	0.954802	0.977401	0.977401	0.977401	0.977401	0.960452	0.954802
SILVA (only NR);Bacteria;Actinobacteriota;Actinobacteria;Micrococcales;Microbacteriaceae;Allohumibacter;	1	1	1	1	1	1	1	1	1	1	1
SILVA (only NR);Bacteria;Actinobacteriota;Actinobacteria;Micrococcales;Microbacteriaceae;Alpinimonas;	1	1	1	1	1	1	1	1	1	1	1
SILVA (only NR);Bacteria;Actinobacteriota;Actinobacteria;Micrococcales;Microbacteriaceae;Amnibacterium;	0.928571	1	0.928571	1	0.928571	0.928571	0.928571	0.928571	0.928571	1	0.928571
SILVA (only NR);Bacteria;Actinobacteriota;Actinobacteria;Micrococcales;Microbacteriaceae;Aurantimicrobium;	1	1	1	1	1	1	1	1	1	1	1
SILVA (only NR);Bacteria;Actinobacteriota;Actinobacteria;Micrococcales;Microbacteriaceae;Candidatus Aquiluna;	0.92	0.96	0.92	0.92	0.98	0.92	0.92	0.92	0.92	0.92	0.98
SILVA (only NR);Bacteria;Actinobacteriota;Actinobacteria;Micrococcales;Microbacteriaceae;Candidatus Flaviluna;	1	1	1	1	1	1	1	1	1	1	1
SILVA (only NR);Bacteria;Actinobacteriota;Actinobacteria;Micrococcales;Microbacteriaceae;Candidatus Limnoluna;	1	1	1	1	1	1	1	1	1	1	1
SILVA (only NR);Bacteria;Actinobacteriota;Actinobacteria;Micrococcales;Microbacteriaceae;Candidatus Planktoluna;	0.882353	1	0.882353	0.882353	0.941176	0.882353	0.882353	0.882353	0.882353	0.882353	0.941176
SILVA (only NR);Bacteria;Actinobacteriota;Actinobacteria;Micrococcales;Microbacteriaceae;Chryseoglobus;	1	1	1	1	1	1	1	1	1	1	1
SILVA (only NR);Bacteria;Actinobacteriota;Actinobacteria;Micrococcales;Microbacteriaceae;Clavibacter;	0.981132	0.981132	0.962264	1	1	0.981132	0.981132	0.981132	0.981132	1	1
SILVA (only NR);Bacteria;Actinobacteriota;Actinobacteria;Micrococcales;Microbacteriaceae;Cnuibacter;	1	1	1	1	1	1	1	1	1	1	1
SILVA (only NR);Bacteria;Actinobacteriota;Actinobacteria;Micrococcales;Microbacteriaceae;Compostimonas;	1	1	1	1	1	1	1	1	1	1	1
SILVA (only NR);Bacteria;Actinobacteriota;Actinobacteria;Micrococcales;Microbacteriaceae;Conyzicola;	1	1	1	1	1	1	1	1	1	1	1
SILVA (only NR);Bacteria;Actinobacteriota;Actinobacteria;Micrococcales;Microbacteriaceae;Cryobacterium;	0.982759	1	0.948276	0.982759	1	0.982759	0.982759	0.982759	0.982759	0.982759	1
SILVA (only NR);Bacteria;Actinobacteriota;Actinobacteria;Micrococcales;Microbacteriaceae;Cryocola;	1	1	1	1	1	1	1	1	1	1	1
SILVA (only NR);Bacteria;Actinobacteriota;Actinobacteria;Micrococcales;Microbacteriaceae;Curtobacterium;	0.978417	0.971223	0.94964	0.978417	0.978417	0.978417	0.978417	0.978417	0.978417	0.985612	0.978417
SILVA (only NR);Bacteria;Actinobacteriota;Actinobacteria;Micrococcales;Microbacteriaceae;DS001;	1	1	1	1	1	1	1	1	1	1	1
SILVA (only NR);Bacteria;Actinobacteriota;Actinobacteria;Micrococcales;Microbacteriaceae;Diaminobutyricibacter;	1	1	1	1	1	1	1	1	1	1	1
SILVA (only NR);Bacteria;Actinobacteriota;Actinobacteria;Micrococcales;Microbacteriaceae;Diaminobutyricimonas;	1	1	1	1	1	1	1	1	1	1	1
SILVA (only NR);Bacteria;Actinobacteriota;Actinobacteria;Micrococcales;Microbacteriaceae;Frigoribacterium;	0.962963	0.962963	0.925926	1	0.962963	0.962963	0.962963	0.962963	0.962963	1	0.962963
SILVA (only NR);Bacteria;Actinobacteriota;Actinobacteria;Micrococcales;Microbacteriaceae;Frondihabitans;	0.941176	1	0.941176	1	0.941176	0.941176	0.941176	0.941176	0.941176	1	0.941176
SILVA (only NR);Bacteria;Actinobacteriota;Actinobacteria;Micrococcales;Microbacteriaceae;Galbitalea;	1	1	1	1	1	1	1	1	1	1	1
SILVA (only NR);Bacteria;Actinobacteriota;Actinobacteria;Micrococcales;Microbacteriaceae;Glaciibacter;	1	1	1	1	1	1	1	1	1	1	1
SILVA (only NR);Bacteria;Actinobacteriota;Actinobacteria;Micrococcales;Microbacteriaceae;Glaciihabitans;	1	1	1	1	1	1	1	1	1	1	1
SILVA (only NR);Bacteria;Actinobacteriota;Actinobacteria;Micrococcales;Microbacteriaceae;Gryllotalpicola;	1	1	1	1	1	1	1	1	1	1	1
SILVA (only NR);Bacteria;Actinobacteriota;Actinobacteria;Micrococcales;Microbacteriaceae;Gulosibacter;	1	1	1	1	1	1	1	1	1	1	1
SILVA (only NR);Bacteria;Actinobacteriota;Actinobacteria;Micrococcales;Microbacteriaceae;Herbiconiux;	1	1	1	1	1	1	1	1	1	1	1
SILVA (only NR);Bacteria;Actinobacteriota;Actinobacteria;Micrococcales;Microbacteriaceae;Homoserinibacter;	1	1	1	1	1	1	1	1	1	1	1
SILVA (only NR);Bacteria;Actinobacteriota;Actinobacteria;Micrococcales;Microbacteriaceae;Homoserinimonas;	1	1	1	1	1	1	1	1	1	1	1
SILVA (only NR);Bacteria;Actinobacteriota;Actinobacteria;Micrococcales;Microbacteriaceae;Huakuichenia;	1	1	1	1	1	1	1	1	1	1	1
SILVA (only NR);Bacteria;Actinobacteriota;Actinobacteria;Micrococcales;Microbacteriaceae;Humibacter;	1	1	1	1	1	1	1	1	1	1	1
SILVA (only NR);Bacteria;Actinobacteriota;Actinobacteria;Micrococcales;Microbacteriaceae;Klugiella;	1	1	1	1	1	1	1	1	1	1	1
SILVA (only NR);Bacteria;Actinobacteriota;Actinobacteria;Micrococcales;Microbacteriaceae;Labedella;	1	1	1	1	1	1	1	1	1	1	1
SILVA (only NR);Bacteria;Actinobacteriota;Actinobacteria;Micrococcales;Microbacteriaceae;Leifsonia;	0.989796	0.979592	0.979592	0.989796	0.989796	0.989796	0.989796	0.989796	0.989796	0.989796	0.989796
SILVA (only NR);Bacteria;Actinobacteriota;Actinobacteria;Micrococcales;Microbacteriaceae;Leucobacter;	0.960352	0.995595	0.951542	0.969163	0.991189	0.960352	0.960352	0.960352	0.960352	0.969163	0.995595
SILVA (only NR);Bacteria;Actinobacteriota;Actinobacteria;Micrococcales;Microbacteriaceae;Luethyella;	1	1	1	1	1	1	1	1	1	1	1
SILVA (only NR);Bacteria;Actinobacteriota;Actinobacteria;Micrococcales;Microbacteriaceae;Lysinimonas;	1	1	1	0.933333	0.933333	1	1	1	1	0.933333	0.933333
SILVA (only NR);Bacteria;Actinobacteriota;Actinobacteria;Micrococcales;Microbacteriaceae;ML602J-51;	1	1	1	1	1	1	1	1	1	1	1
SILVA (only NR);Bacteria;Actinobacteriota;Actinobacteria;Micrococcales;Microbacteriaceae;MWH-Ta3;	1	1	1	1	1	1	1	1	1	1	1
SILVA (only NR);Bacteria;Actinobacteriota;Actinobacteria;Micrococcales;Microbacteriaceae;Marisediminicola;	1	1	1	1	1	1	1	1	1	1	1
SILVA (only NR);Bacteria;Actinobacteriota;Actinobacteria;Micrococcales;Microbacteriaceae;Microbacterium;	0.974783	0.972174	0.94	0.964348	0.977391	0.974783	0.974783	0.974783	0.975652	0.966957	0.978261
SILVA (only NR);Bacteria;Actinobacteriota;Actinobacteria;Micrococcales;Microbacteriaceae;Microcella;	1	1	1	1	1	1	1	1	1	1	1
SILVA (only NR);Bacteria;Actinobacteriota;Actinobacteria;Micrococcales;Microbacteriaceae;Microterricola;	0.8	1	0.8	0.8	1	0.8	0.8	0.8	0.8	0.8	1
SILVA (only NR);Bacteria;Actinobacteriota;Actinobacteria;Micrococcales;Microbacteriaceae;Mycetocola;	0.96875	0.96875	0.90625	0.9375	0.9375	0.96875	0.96875	0.96875	0.96875	0.9375	0.9375
SILVA (only NR);Bacteria;Actinobacteriota;Actinobacteria;Micrococcales;Microbacteriaceae;Naasia;	0.75	1	0.75	0.75	1	0.75	0.75	0.75	0.75	0.75	1
SILVA (only NR);Bacteria;Actinobacteriota;Actinobacteria;Micrococcales;Microbacteriaceae;Okibacterium;	1	1	0.888889	1	1	1	1	1	1	1	1
SILVA (only NR);Bacteria;Actinobacteriota;Actinobacteria;Micrococcales;Microbacteriaceae;Parafrigoribacterium;	0.978723	1	0.978723	0.978723	1	0.978723	0.978723	0.978723	0.978723	0.978723	1
SILVA (only NR);Bacteria;Actinobacteriota;Actinobacteria;Micrococcales;Microbacteriaceae;Plantibacter;	0.947368	1	0.947368	0.947368	1	0.947368	0.947368	0.947368	0.947368	0.947368	1
SILVA (only NR);Bacteria;Actinobacteriota;Actinobacteria;Micrococcales;Microbacteriaceae;Pontimonas;	1	1	1	1	1	1	1	1	1	1	1
SILVA (only NR);Bacteria;Actinobacteriota;Actinobacteria;Micrococcales;Microbacteriaceae;Pseudoclavibacter;	1	0.95122	0.95122	1	1	1	1	1	1	1	1
SILVA (only NR);Bacteria;Actinobacteriota;Actinobacteria;Micrococcales;Microbacteriaceae;Rathayibacter;	0.925926	0.888889	0.888889	0.962963	0.925926	0.925926	0.925926	0.925926	0.925926	0.962963	0.962963
SILVA (only NR);Bacteria;Actinobacteriota;Actinobacteria;Micrococcales;Microbacteriaceae;Rhodoglobus;	1	0.875	1	1	1	1	1	1	1	1	1
SILVA (only NR);Bacteria;Actinobacteriota;Actinobacteria;Micrococcales;Microbacteriaceae;Rhodoluna;	1	1	1	1	1	1	1	1	1	1	1
SILVA (only NR);Bacteria;Actinobacteriota;Actinobacteria;Micrococcales;Microbacteriaceae;Rudaibacter;	1	1	1	1	1	1	1	1	1	1	1
SILVA (only NR);Bacteria;Actinobacteriota;Actinobacteria;Micrococcales;Microbacteriaceae;SV1-3;	1	1	1	1	1	1	1	1	1	1	1
SILVA (only NR);Bacteria;Actinobacteriota;Actinobacteria;Micrococcales;Microbacteriaceae;Salinibacterium;	1	0.95	1	1	1	1	1	1	1	1	1
SILVA (only NR);Bacteria;Actinobacteriota;Actinobacteria;Micrococcales;Microbacteriaceae;Schumannella;	1	1	1	1	1	1	1	1	1	1	1
SILVA (only NR);Bacteria;Actinobacteriota;Actinobacteria;Micrococcales;Microbacteriaceae;Subtercola;	1	1	1	1	1	1	1	1	1	1	1
SILVA (only NR);Bacteria;Actinobacteriota;Actinobacteria;Micrococcales;Microbacteriaceae;Yonghaparkia;	0.833333	0.833333	0.833333	0.833333	1	0.833333	0.833333	0.833333	0.833333	0.833333	1
SILVA (only NR);Bacteria;Actinobacteriota;Actinobacteria;Micrococcales;Microbacteriaceae;uncultured;	0.981481	0.981481	0.981481	0.981481	1	0.981481	0.981481	0.981481	0.981481	0.981481	1
SILVA (only NR);Bacteria;Actinobacteriota;Actinobacteria;Micrococcales;Micrococcaceae;	0.946036	0.967688	0.913724	0.959694	0.962358	0.946036	0.946702	0.946702	0.947035	0.961692	0.96469
SILVA (only NR);Bacteria;Actinobacteriota;Actinobacteria;Micrococcales;Micrococcaceae;Acaricomes;	1	1	1	1	1	1	1	1	1	1	1
SILVA (only NR);Bacteria;Actinobacteriota;Actinobacteria;Micrococcales;Micrococcaceae;Arthrobacter;	0.971056	0.982634	0.95369	0.968162	0.981187	0.971056	0.971056	0.971056	0.971056	0.975398	0.985528
SILVA (only NR);Bacteria;Actinobacteriota;Actinobacteria;Micrococcales;Micrococcaceae;Auritidibacter;	1	1	1	1	1	1	1	1	1	1	1
SILVA (only NR);Bacteria;Actinobacteriota;Actinobacteria;Micrococcales;Micrococcaceae;Citricoccus;	0.970588	1	0.970588	1	0.970588	0.970588	0.970588	0.970588	0.970588	1	0.970588
SILVA (only NR);Bacteria;Actinobacteriota;Actinobacteria;Micrococcales;Micrococcaceae;Enteractinococcus;	1	1	1	1	1	1	1	1	1	1	1
SILVA (only NR);Bacteria;Actinobacteriota;Actinobacteria;Micrococcales;Micrococcaceae;Falsarthrobacter;	1	1	1	1	1	1	1	1	1	1	1
SILVA (only NR);Bacteria;Actinobacteriota;Actinobacteria;Micrococcales;Micrococcaceae;Garicola;	1	1	1	1	1	1	1	1	1	1	1
SILVA (only NR);Bacteria;Actinobacteriota;Actinobacteria;Micrococcales;Micrococcaceae;Glutamicibacter;	0.941176	0.988235	0.935294	0.958824	0.976471	0.941176	0.941176	0.941176	0.941176	0.952941	0.976471
SILVA (only NR);Bacteria;Actinobacteriota;Actinobacteria;Micrococcales;Micrococcaceae;Haematomicrobium;	1	1	1	1	1	1	1	1	1	1	1
SILVA (only NR);Bacteria;Actinobacteriota;Actinobacteria;Micrococcales;Micrococcaceae;Kocuria;	0.928571	0.949405	0.872024	0.940476	0.934524	0.928571	0.928571	0.928571	0.928571	0.943452	0.940476
SILVA (only NR);Bacteria;Actinobacteriota;Actinobacteria;Micrococcales;Micrococcaceae;Micrococcus;	0.902141	0.941896	0.83792	0.917431	0.926606	0.902141	0.902141	0.902141	0.905199	0.917431	0.926606
SILVA (only NR);Bacteria;Actinobacteriota;Actinobacteria;Micrococcales;Micrococcaceae;Neomicrococcus;	1	1	1	1	1	1	1	1	1	1	1
SILVA (only NR);Bacteria;Actinobacteriota;Actinobacteria;Micrococcales;Micrococcaceae;Nesterenkonia;	0.960526	1	0.960526	1	0.986842	0.960526	0.960526	0.960526	0.960526	1	0.986842
SILVA (only NR);Bacteria;Actinobacteriota;Actinobacteria;Micrococcales;Micrococcaceae;Paenarthrobacter;	0.916667	0.972222	0.895833	0.944444	0.944444	0.916667	0.916667	0.916667	0.916667	0.944444	0.951389
SILVA (only NR);Bacteria;Actinobacteriota;Actinobacteria;Micrococcales;Micrococcaceae;Paeniglutamicibacter;	0.983871	0.983871	0.967742	0.967742	0.967742	0.983871	0.983871	0.983871	0.983871	0.967742	0.967742
SILVA (only NR);Bacteria;Actinobacteriota;Actinobacteria;Micrococcales;Micrococcaceae;Pseudarthrobacter;	0.947608	0.977221	0.929385	0.963554	0.974943	0.947608	0.947608	0.947608	0.947608	0.965831	0.977221
SILVA (only NR);Bacteria;Actinobacteriota;Actinobacteria;Micrococcales;Micrococcaceae;Pseudoglutamicibacter;	1	1	1	1	1	1	1	1	1	1	1
SILVA (only NR);Bacteria;Actinobacteriota;Actinobacteria;Micrococcales;Micrococcaceae;Renibacterium;	1	1	1	0.875	0.875	1	1	1	1	0.875	0.875
SILVA (only NR);Bacteria;Actinobacteriota;Actinobacteria;Micrococcales;Micrococcaceae;Rothia;	0.950172	0.946735	0.898625	0.9811	0.965636	0.950172	0.953608	0.953608	0.953608	0.9811	0.965636
SILVA (only NR);Bacteria;Actinobacteriota;Actinobacteria;Micrococcales;Micrococcaceae;Sinomonas;	0.95122	1	0.926829	0.95122	0.95122	0.95122	0.95122	0.95122	0.95122	0.95122	0.95122
SILVA (only NR);Bacteria;Actinobacteriota;Actinobacteria;Micrococcales;Micrococcaceae;Tersicoccus;	1	1	1	1	1	1	1	1	1	1	1
SILVA (only NR);Bacteria;Actinobacteriota;Actinobacteria;Micrococcales;Micrococcaceae;Yaniella;	1	1	1	1	1	1	1	1	1	1	1
SILVA (only NR);Bacteria;Actinobacteriota;Actinobacteria;Micrococcales;Micrococcaceae;Zhihengliuella;	1	1	1	0.909091	0.909091	1	1	1	1	0.909091	0.909091
SILVA (only NR);Bacteria;Actinobacteriota;Actinobacteria;Micrococcales;Micrococcaceae;uncultured;	0.545455	0.909091	0.454545	0.636364	0.727273	0.545455	0.545455	0.545455	0.545455	0.636364	0.727273
SILVA (only NR);Bacteria;Actinobacteriota;Actinobacteria;Micrococcales;Micrococcales Incertae Sedis;	0.925926	0.962963	0.925926	0.925926	1	0.925926	0.925926	0.925926	0.925926	0.925926	1
SILVA (only NR);Bacteria;Actinobacteriota;Actinobacteria;Micrococcales;Micrococcales Incertae Sedis;Luteimicrobium;	1	1	1	1	1	1	1	1	1	1	1
SILVA (only NR);Bacteria;Actinobacteriota;Actinobacteria;Micrococcales;Micrococcales Incertae Sedis;Timonella;	0.904762	0.952381	0.904762	0.904762	1	0.904762	0.904762	0.904762	0.904762	0.904762	1
SILVA (only NR);Bacteria;Actinobacteriota;Actinobacteria;Micrococcales;Promicromonosporaceae;	0.967611	0.979757	0.955466	0.967611	0.983806	0.967611	0.97166	0.97166	0.97166	0.97166	0.983806
SILVA (only NR);Bacteria;Actinobacteriota;Actinobacteria;Micrococcales;Promicromonosporaceae;Cellulosimicrobium;	0.926829	0.939024	0.914634	0.914634	0.95122	0.926829	0.939024	0.939024	0.939024	0.926829	0.95122
SILVA (only NR);Bacteria;Actinobacteriota;Actinobacteria;Micrococcales;Promicromonosporaceae;Isoptericola;	0.969697	1	0.939394	0.984848	1	0.969697	0.969697	0.969697	0.969697	0.984848	1
SILVA (only NR);Bacteria;Actinobacteriota;Actinobacteria;Micrococcales;Promicromonosporaceae;Krasilnikoviella;	1	1	1	1	1	1	1	1	1	1	1
SILVA (only NR);Bacteria;Actinobacteriota;Actinobacteria;Micrococcales;Promicromonosporaceae;Myceligenerans;	1	1	1	1	1	1	1	1	1	1	1
SILVA (only NR);Bacteria;Actinobacteriota;Actinobacteria;Micrococcales;Promicromonosporaceae;Promicromonospora;	1	1	1	1	1	1	1	1	1	1	1
SILVA (only NR);Bacteria;Actinobacteriota;Actinobacteria;Micrococcales;Promicromonosporaceae;Xylanibacterium;	1	1	1	1	1	1	1	1	1	1	1
SILVA (only NR);Bacteria;Actinobacteriota;Actinobacteria;Micrococcales;Promicromonosporaceae;Xylanimicrobium;	1	1	1	1	1	1	1	1	1	1	1
SILVA (only NR);Bacteria;Actinobacteriota;Actinobacteria;Micrococcales;Promicromonosporaceae;Xylanimonas;	1	1	1	1	1	1	1	1	1	1	1
SILVA (only NR);Bacteria;Actinobacteriota;Actinobacteria;Micrococcales;Promicromonosporaceae;uncultured;	1	1	1	1	1	1	1	1	1	1	1
SILVA (only NR);Bacteria;Actinobacteriota;Actinobacteria;Micrococcales;Rarobacteraceae;	1	0.833333	1	1	1	1	1	1	1	1	1
SILVA (only NR);Bacteria;Actinobacteriota;Actinobacteria;Micrococcales;Rarobacteraceae;Rarobacter;	1	0.833333	1	1	1	1	1	1	1	1	1
SILVA (only NR);Bacteria;Actinobacteriota;Actinobacteria;Micrococcales;Ruaniaceae;	0.875	1	0.875	1	0.875	0.875	0.875	0.875	0.875	1	0.875
SILVA (only NR);Bacteria;Actinobacteriota;Actinobacteria;Micrococcales;Ruaniaceae;Haloactinobacterium;	0.666667	1	0.666667	1	0.666667	0.666667	0.666667	0.666667	0.666667	1	0.666667
SILVA (only NR);Bacteria;Actinobacteriota;Actinobacteria;Micrococcales;Ruaniaceae;Ruania;	1	1	1	1	1	1	1	1	1	1	1
SILVA (only NR);Bacteria;Actinobacteriota;Actinobacteria;Micrococcales;Sanguibacteraceae;	0.959184	0.959184	0.938776	0.979592	0.979592	0.959184	0.959184	0.959184	0.959184	0.979592	0.979592
SILVA (only NR);Bacteria;Actinobacteriota;Actinobacteria;Micrococcales;Sanguibacteraceae;Sanguibacter;	0.959184	0.959184	0.938776	0.979592	0.979592	0.959184	0.959184	0.959184	0.959184	0.979592	0.979592
SILVA (only NR);Bacteria;Actinobacteriota;Actinobacteria;Micrococcales;uncultured;	1	1	1	1	1	1	1	1	1	1	1
SILVA (only NR);Bacteria;Actinobacteriota;Actinobacteria;Micromonosporales;	0.971596	0.987469	0.964077	0.973266	0.987469	0.971596	0.971596	0.971596	0.971596	0.973266	0.98914
SILVA (only NR);Bacteria;Actinobacteriota;Actinobacteria;Micromonosporales;Micromonosporaceae;	0.971596	0.987469	0.964077	0.973266	0.987469	0.971596	0.971596	0.971596	0.971596	0.973266	0.98914
SILVA (only NR);Bacteria;Actinobacteriota;Actinobacteria;Micromonosporales;Micromonosporaceae;Actinocatenispora;	1	1	1	1	1	1	1	1	1	1	1
SILVA (only NR);Bacteria;Actinobacteriota;Actinobacteria;Micromonosporales;Micromonosporaceae;Actinoplanes;	0.974138	1	0.974138	0.982759	0.991379	0.974138	0.974138	0.974138	0.974138	0.982759	0.99569
SILVA (only NR);Bacteria;Actinobacteriota;Actinobacteria;Micromonosporales;Micromonosporaceae;Actinorhabdospora;	1	1	1	1	1	1	1	1	1	1	1
SILVA (only NR);Bacteria;Actinobacteriota;Actinobacteria;Micromonosporales;Micromonosporaceae;Allocatelliglobosispora;	1	1	1	1	1	1	1	1	1	1	1
SILVA (only NR);Bacteria;Actinobacteriota;Actinobacteria;Micromonosporales;Micromonosporaceae;Asanoa;	0.956522	1	0.913043	0.956522	1	0.956522	0.956522	0.956522	0.956522	0.956522	1
SILVA (only NR);Bacteria;Actinobacteriota;Actinobacteria;Micromonosporales;Micromonosporaceae;Catellatospora;	1	1	1	1	1	1	1	1	1	1	1
SILVA (only NR);Bacteria;Actinobacteriota;Actinobacteria;Micromonosporales;Micromonosporaceae;Catelliglobosispora;	1	1	1	1	1	1	1	1	1	1	1
SILVA (only NR);Bacteria;Actinobacteriota;Actinobacteria;Micromonosporales;Micromonosporaceae;Catenuloplanes;	1	1	1	1	1	1	1	1	1	1	1
SILVA (only NR);Bacteria;Actinobacteriota;Actinobacteria;Micromonosporales;Micromonosporaceae;Couchioplanes;	1	1	1	1	1	1	1	1	1	1	1
SILVA (only NR);Bacteria;Actinobacteriota;Actinobacteria;Micromonosporales;Micromonosporaceae;Dactylosporangium;	1	0.97561	1	1	1	1	1	1	1	1	1
SILVA (only NR);Bacteria;Actinobacteriota;Actinobacteria;Micromonosporales;Micromonosporaceae;Hamadaea;	1	1	1	1	1	1	1	1	1	1	1
SILVA (only NR);Bacteria;Actinobacteriota;Actinobacteria;Micromonosporales;Micromonosporaceae;Krasilnikovia;	1	0.875	1	1	1	1	1	1	1	1	1
SILVA (only NR);Bacteria;Actinobacteriota;Actinobacteria;Micromonosporales;Micromonosporaceae;Longispora;	0.952381	1	0.904762	0.952381	1	0.952381	0.952381	0.952381	0.952381	0.952381	1
SILVA (only NR);Bacteria;Actinobacteriota;Actinobacteria;Micromonosporales;Micromonosporaceae;Luedemannella;	1	1	0.970588	1	1	1	1	1	1	1	1
SILVA (only NR);Bacteria;Actinobacteriota;Actinobacteria;Micromonosporales;Micromonosporaceae;Micromonospora;	0.964286	0.977444	0.954887	0.964286	0.984962	0.964286	0.964286	0.964286	0.964286	0.964286	0.986842
SILVA (only NR);Bacteria;Actinobacteriota;Actinobacteria;Micromonosporales;Micromonosporaceae;Phytohabitans;	1	1	1	0.923077	0.923077	1	1	1	1	0.923077	0.923077
SILVA (only NR);Bacteria;Actinobacteriota;Actinobacteria;Micromonosporales;Micromonosporaceae;Phytomonospora;	1	1	1	1	1	1	1	1	1	1	1
SILVA (only NR);Bacteria;Actinobacteriota;Actinobacteria;Micromonosporales;Micromonosporaceae;Pilimelia;	1	1	1	1	1	1	1	1	1	1	1
SILVA (only NR);Bacteria;Actinobacteriota;Actinobacteria;Micromonosporales;Micromonosporaceae;Planosporangium;	1	1	1	1	1	1	1	1	1	1	1
SILVA (only NR);Bacteria;Actinobacteriota;Actinobacteria;Micromonosporales;Micromonosporaceae;Plantactinospora;	1	1	1	1	1	1	1	1	1	1	1
SILVA (only NR);Bacteria;Actinobacteriota;Actinobacteria;Micromonosporales;Micromonosporaceae;Polymorphospora;	1	1	1	1	1	1	1	1	1	1	1
SILVA (only NR);Bacteria;Actinobacteriota;Actinobacteria;Micromonosporales;Micromonosporaceae;Pseudosporangium;	1	1	1	1	1	1	1	1	1	1	1
SILVA (only NR);Bacteria;Actinobacteriota;Actinobacteria;Micromonosporales;Micromonosporaceae;Rhizocola;	1	1	1	1	1	1	1	1	1	1	1
SILVA (only NR);Bacteria;Actinobacteriota;Actinobacteria;Micromonosporales;Micromonosporaceae;Rugosimonospora;	1	1	1	1	1	1	1	1	1	1	1
SILVA (only NR);Bacteria;Actinobacteriota;Actinobacteria;Micromonosporales;Micromonosporaceae;Salinispora;	0.944444	1	0.944444	0.944444	0.916667	0.944444	0.944444	0.944444	0.944444	0.944444	0.916667
SILVA (only NR);Bacteria;Actinobacteriota;Actinobacteria;Micromonosporales;Micromonosporaceae;Spirilliplanes;	1	1	1	1	1	1	1	1	1	1	1
SILVA (only NR);Bacteria;Actinobacteriota;Actinobacteria;Micromonosporales;Micromonosporaceae;Stackebrandtia;	1	1	1	1	1	1	1	1	1	1	1
SILVA (only NR);Bacteria;Actinobacteriota;Actinobacteria;Micromonosporales;Micromonosporaceae;Verrucosispora;	0.962963	1	0.962963	1	0.962963	0.962963	0.962963	0.962963	0.962963	1	0.962963
SILVA (only NR);Bacteria;Actinobacteriota;Actinobacteria;Micromonosporales;Micromonosporaceae;Virgisporangium;	1	1	1	1	1	1	1	1	1	1	1
SILVA (only NR);Bacteria;Actinobacteriota;Actinobacteria;Micromonosporales;Micromonosporaceae;Wangella;	1	1	1	1	1	1	1	1	1	1	1
SILVA (only NR);Bacteria;Actinobacteriota;Actinobacteria;Micromonosporales;Micromonosporaceae;Xiangella;	1	1	1	1	1	1	1	1	1	1	1
SILVA (only NR);Bacteria;Actinobacteriota;Actinobacteria;Micromonosporales;Micromonosporaceae;uncultured;	0.954023	0.988506	0.942529	0.954023	1	0.954023	0.954023	0.954023	0.954023	0.954023	1
SILVA (only NR);Bacteria;Actinobacteriota;Actinobacteria;Nitriliruptorales;	0.893939	0.939394	0.878788	0.909091	1	0.893939	0.909091	0.909091	0.909091	0.909091	1
SILVA (only NR);Bacteria;Actinobacteriota;Actinobacteria;Nitriliruptorales;Nitriliruptoraceae;	0.893939	0.939394	0.878788	0.909091	1	0.893939	0.909091	0.909091	0.909091	0.909091	1
SILVA (only NR);Bacteria;Actinobacteriota;Actinobacteria;Nitriliruptorales;Nitriliruptoraceae;Egicoccus;	1	1	1	1	1	1	1	1	1	1	1
SILVA (only NR);Bacteria;Actinobacteriota;Actinobacteria;Nitriliruptorales;Nitriliruptoraceae;Nitriliruptor;	1	1	1	1	1	1	1	1	1	1	1
SILVA (only NR);Bacteria;Actinobacteriota;Actinobacteria;Nitriliruptorales;Nitriliruptoraceae;YC-ZSS-LKJ90;	1	1	1	1	1	1	1	1	1	1	1
SILVA (only NR);Bacteria;Actinobacteriota;Actinobacteria;PeM15;	0.968421	0.989474	0.947368	0.957895	0.989474	0.968421	0.968421	0.968421	0.968421	0.957895	0.989474
SILVA (only NR);Bacteria;Actinobacteriota;Actinobacteria;Propionibacteriales;	0.882533	0.970703	0.726842	0.945033	0.922154	0.880859	0.884766	0.885045	0.885603	0.953125	0.927176
SILVA (only NR);Bacteria;Actinobacteriota;Actinobacteria;Propionibacteriales;Nocardioidaceae;	0.97076	0.98914	0.951546	0.969925	0.98914	0.97076	0.97076	0.97076	0.97076	0.972431	0.989975
SILVA (only NR);Bacteria;Actinobacteriota;Actinobacteria;Propionibacteriales;Nocardioidaceae;Actinopolymorpha;	0.9	1	0.9	0.9	1	0.9	0.9	0.9	0.9	0.9	1
SILVA (only NR);Bacteria;Actinobacteriota;Actinobacteria;Propionibacteriales;Nocardioidaceae;Aeromicrobium;	0.946809	0.968085	0.925532	0.957447	0.989362	0.946809	0.946809	0.946809	0.946809	0.957447	0.989362
SILVA (only NR);Bacteria;Actinobacteriota;Actinobacteria;Propionibacteriales;Nocardioidaceae;Flindersiella;	1	1	0.75	1	1	1	1	1	1	1	1
SILVA (only NR);Bacteria;Actinobacteriota;Actinobacteria;Propionibacteriales;Nocardioidaceae;Kribbella;	0.925926	1	0.91358	0.938272	0.987654	0.925926	0.925926	0.925926	0.925926	0.938272	0.987654
SILVA (only NR);Bacteria;Actinobacteriota;Actinobacteria;Propionibacteriales;Nocardioidaceae;Marmoricola;	0.986667	0.986667	0.946667	0.973333	0.986667	0.986667	0.986667	0.986667	0.986667	0.986667	0.986667
SILVA (only NR);Bacteria;Actinobacteriota;Actinobacteria;Propionibacteriales;Nocardioidaceae;Mumia;	1	1	1	1	1	1	1	1	1	1	1
SILVA (only NR);Bacteria;Actinobacteriota;Actinobacteria;Propionibacteriales;Nocardioidaceae;Nocardioides;	0.979738	0.991657	0.964243	0.979738	0.990465	0.979738	0.979738	0.979738	0.979738	0.98093	0.991657
SILVA (only NR);Bacteria;Actinobacteriota;Actinobacteria;Propionibacteriales;Nocardioidaceae;Tenggerimyces;	1	1	1	1	1	1	1	1	1	1	1
SILVA (only NR);Bacteria;Actinobacteriota;Actinobacteria;Propionibacteriales;Nocardioidaceae;uncultured;	0.950617	0.975309	0.91358	0.925926	0.975309	0.950617	0.950617	0.950617	0.950617	0.938272	0.975309
SILVA (only NR);Bacteria;Actinobacteriota;Actinobacteria;Propionibacteriales;Propionibacteriaceae;	0.838291	0.961458	0.61416	0.932551	0.888563	0.835777	0.841642	0.842061	0.842899	0.943444	0.895685
SILVA (only NR);Bacteria;Actinobacteriota;Actinobacteria;Propionibacteriales;Propionibacteriaceae;Acidipropionibacterium;	0.952381	0.952381	0.904762	0.952381	1	0.952381	0.952381	0.952381	0.952381	0.952381	1
SILVA (only NR);Bacteria;Actinobacteriota;Actinobacteria;Propionibacteriales;Propionibacteriaceae;Aestuariimicrobium;	1	0.958333	0.916667	1	1	1	1	1	1	1	1
SILVA (only NR);Bacteria;Actinobacteriota;Actinobacteria;Propionibacteriales;Propionibacteriaceae;Auraticoccus;	1	1	1	1	1	1	1	1	1	1	1
SILVA (only NR);Bacteria;Actinobacteriota;Actinobacteria;Propionibacteriales;Propionibacteriaceae;Brooklawnia;	1	1	1	1	1	1	1	1	1	1	1
SILVA (only NR);Bacteria;Actinobacteriota;Actinobacteria;Propionibacteriales;Propionibacteriaceae;Cutibacterium;	0.782106	0.953135	0.477785	0.916616	0.845405	0.778454	0.786975	0.787584	0.788801	0.930006	0.855752
SILVA (only NR);Bacteria;Actinobacteriota;Actinobacteria;Propionibacteriales;Propionibacteriaceae;Friedmanniella;	0.984615	1	0.938462	1	1	0.984615	0.984615	0.984615	0.984615	1	1
SILVA (only NR);Bacteria;Actinobacteriota;Actinobacteria;Propionibacteriales;Propionibacteriaceae;Granulicoccus;	1	1	0.666667	1	1	1	1	1	1	1	1
SILVA (only NR);Bacteria;Actinobacteriota;Actinobacteria;Propionibacteriales;Propionibacteriaceae;Haloactinopolyspora;	1	1	0.96875	1	1	1	1	1	1	1	1
SILVA (only NR);Bacteria;Actinobacteriota;Actinobacteria;Propionibacteriales;Propionibacteriaceae;Jiangella;	1	0.947368	0.947368	1	1	1	1	1	1	1	1
SILVA (only NR);Bacteria;Actinobacteriota;Actinobacteria;Propionibacteriales;Propionibacteriaceae;Luteococcus;	1	1	1	1	1	1	1	1	1	1	1
SILVA (only NR);Bacteria;Actinobacteriota;Actinobacteria;Propionibacteriales;Propionibacteriaceae;Marinilutecoccus;	1	1	1	1	1	1	1	1	1	1	1
SILVA (only NR);Bacteria;Actinobacteriota;Actinobacteria;Propionibacteriales;Propionibacteriaceae;Microlunatus;	0.9625	0.975	0.925	0.9625	0.975	0.9625	0.9625	0.9625	0.9625	0.975	0.975
SILVA (only NR);Bacteria;Actinobacteriota;Actinobacteria;Propionibacteriales;Propionibacteriaceae;Micropruina;	0.916667	0.916667	0.833333	1	0.916667	0.916667	0.916667	0.916667	0.916667	1	0.916667
SILVA (only NR);Bacteria;Actinobacteriota;Actinobacteria;Propionibacteriales;Propionibacteriaceae;Naumannella;	1	1	1	1	1	1	1	1	1	1	1
SILVA (only NR);Bacteria;Actinobacteriota;Actinobacteria;Propionibacteriales;Propionibacteriaceae;Phytoactinopolyspora;	1	1	1	1	1	1	1	1	1	1	1
SILVA (only NR);Bacteria;Actinobacteriota;Actinobacteria;Propionibacteriales;Propionibacteriaceae;Propionibacterium;	0.983333	1	0.966667	0.983333	0.983333	0.983333	0.983333	0.983333	0.983333	0.983333	0.983333
SILVA (only NR);Bacteria;Actinobacteriota;Actinobacteria;Propionibacteriales;Propionibacteriaceae;Propionicicella;	0.8	1	0.8	0.833333	0.966667	0.8	0.8	0.8	0.8	0.833333	0.966667
SILVA (only NR);Bacteria;Actinobacteriota;Actinobacteria;Propionibacteriales;Propionibacteriaceae;Propioniciclava;	0.974359	1	0.948718	0.974359	1	0.974359	0.974359	0.974359	0.974359	0.974359	1
SILVA (only NR);Bacteria;Actinobacteriota;Actinobacteria;Propionibacteriales;Propionibacteriaceae;Propionicimonas;	0.923077	0.923077	0.769231	0.923077	1	0.923077	0.923077	0.923077	0.923077	0.923077	1
SILVA (only NR);Bacteria;Actinobacteriota;Actinobacteria;Propionibacteriales;Propionibacteriaceae;Propioniferax;	1	1	1	1	1	1	1	1	1	1	1
SILVA (only NR);Bacteria;Actinobacteriota;Actinobacteria;Propionibacteriales;Propionibacteriaceae;Propionimicrobium;	0.833333	1	0.833333	1	1	0.833333	0.833333	0.833333	0.833333	1	1
SILVA (only NR);Bacteria;Actinobacteriota;Actinobacteria;Propionibacteriales;Propionibacteriaceae;Pseudopropionibacterium;	0.987179	0.948718	0.923077	1	0.987179	0.987179	0.987179	0.987179	0.987179	1	0.987179
SILVA (only NR);Bacteria;Actinobacteriota;Actinobacteria;Propionibacteriales;Propionibacteriaceae;Raineyella;	1	1	1	1	1	1	1	1	1	1	1
SILVA (only NR);Bacteria;Actinobacteriota;Actinobacteria;Propionibacteriales;Propionibacteriaceae;Tessaracoccus;	1	0.983871	0.903226	0.983871	1	1	1	1	1	1	1
SILVA (only NR);Bacteria;Actinobacteriota;Actinobacteria;Propionibacteriales;Propionibacteriaceae;uncultured;	0.913386	0.976378	0.858268	0.913386	0.952756	0.913386	0.913386	0.913386	0.913386	0.929134	0.952756
SILVA (only NR);Bacteria;Actinobacteriota;Actinobacteria;Pseudonocardiales;	0.96337	0.984615	0.947985	0.970696	0.983883	0.962637	0.96337	0.96337	0.96337	0.972894	0.985348
SILVA (only NR);Bacteria;Actinobacteriota;Actinobacteria;Pseudonocardiales;Pseudonocardiaceae;	0.96337	0.984615	0.947985	0.970696	0.983883	0.962637	0.96337	0.96337	0.96337	0.972894	0.985348
SILVA (only NR);Bacteria;Actinobacteriota;Actinobacteria;Pseudonocardiales;Pseudonocardiaceae;Actinoalloteichus;	1	1	1	1	1	1	1	1	1	1	1
SILVA (only NR);Bacteria;Actinobacteriota;Actinobacteria;Pseudonocardiales;Pseudonocardiaceae;Actinokineospora;	1	1	1	1	1	1	1	1	1	1	1
SILVA (only NR);Bacteria;Actinobacteriota;Actinobacteria;Pseudonocardiales;Pseudonocardiaceae;Actinomycetospora;	0.95	1	0.95	0.975	0.975	0.95	0.95	0.95	0.95	0.975	0.975
SILVA (only NR);Bacteria;Actinobacteriota;Actinobacteria;Pseudonocardiales;Pseudonocardiaceae;Actinophytocola;	0.959184	1	0.959184	0.979592	0.979592	0.959184	0.959184	0.959184	0.959184	0.979592	0.979592
SILVA (only NR);Bacteria;Actinobacteriota;Actinobacteria;Pseudonocardiales;Pseudonocardiaceae;Actinopolyspora;	0.967742	1	0.967742	0.967742	1	0.967742	0.967742	0.967742	0.967742	0.967742	1
SILVA (only NR);Bacteria;Actinobacteriota;Actinobacteria;Pseudonocardiales;Pseudonocardiaceae;Actinorectispora;	0.888889	1	0.777778	0.888889	0.888889	0.888889	0.888889	0.888889	0.888889	1	0.888889
SILVA (only NR);Bacteria;Actinobacteriota;Actinobacteria;Pseudonocardiales;Pseudonocardiaceae;Actinosynnema;	1	1	1	1	1	1	1	1	1	1	1
SILVA (only NR);Bacteria;Actinobacteriota;Actinobacteria;Pseudonocardiales;Pseudonocardiaceae;Alloactinosynnema;	1	1	1	1	1	1	1	1	1	1	1
SILVA (only NR);Bacteria;Actinobacteriota;Actinobacteria;Pseudonocardiales;Pseudonocardiaceae;Allokutzneria;	1	1	1	1	1	1	1	1	1	1	1
SILVA (only NR);Bacteria;Actinobacteriota;Actinobacteria;Pseudonocardiales;Pseudonocardiaceae;Amycolatopsis;	0.97318	0.980843	0.965517	0.97318	0.996169	0.97318	0.97318	0.97318	0.97318	0.97318	0.996169
SILVA (only NR);Bacteria;Actinobacteriota;Actinobacteria;Pseudonocardiales;Pseudonocardiaceae;Crossiella;	0.950704	0.971831	0.908451	0.971831	0.985915	0.943662	0.950704	0.950704	0.950704	0.964789	0.985915
SILVA (only NR);Bacteria;Actinobacteriota;Actinobacteria;Pseudonocardiales;Pseudonocardiaceae;Goodfellowiella;	1	1	1	1	1	1	1	1	1	1	1
SILVA (only NR);Bacteria;Actinobacteriota;Actinobacteria;Pseudonocardiales;Pseudonocardiaceae;Herbihabitans;	1	1	1	1	1	1	1	1	1	1	1
SILVA (only NR);Bacteria;Actinobacteriota;Actinobacteria;Pseudonocardiales;Pseudonocardiaceae;Kibdelosporangium;	0.958333	1	0.916667	1	0.958333	0.958333	0.958333	0.958333	0.958333	1	0.958333
SILVA (only NR);Bacteria;Actinobacteriota;Actinobacteria;Pseudonocardiales;Pseudonocardiaceae;Kutzneria;	1	1	1	1	1	1	1	1	1	1	1
SILVA (only NR);Bacteria;Actinobacteriota;Actinobacteria;Pseudonocardiales;Pseudonocardiaceae;Lechevalieria;	1	0.970149	1	1	1	1	1	1	1	1	1
SILVA (only NR);Bacteria;Actinobacteriota;Actinobacteria;Pseudonocardiales;Pseudonocardiaceae;Longimycelium;	0.875	1	0.875	0.875	1	0.875	0.875	0.875	0.875	0.875	1
SILVA (only NR);Bacteria;Actinobacteriota;Actinobacteria;Pseudonocardiales;Pseudonocardiaceae;Mzabimyces;	1	1	1	1	1	1	1	1	1	1	1
SILVA (only NR);Bacteria;Actinobacteriota;Actinobacteria;Pseudonocardiales;Pseudonocardiaceae;Prauserella;	1	1	1	1	1	1	1	1	1	1	1
SILVA (only NR);Bacteria;Actinobacteriota;Actinobacteria;Pseudonocardiales;Pseudonocardiaceae;Pseudonocardia;	0.952646	0.986072	0.941504	0.963788	0.977716	0.952646	0.952646	0.952646	0.952646	0.969359	0.983287
SILVA (only NR);Bacteria;Actinobacteriota;Actinobacteria;Pseudonocardiales;Pseudonocardiaceae;Saccharomonospora;	0.915493	0.985915	0.901408	0.929577	0.929577	0.915493	0.915493	0.915493	0.915493	0.929577	0.929577
SILVA (only NR);Bacteria;Actinobacteriota;Actinobacteria;Pseudonocardiales;Pseudonocardiaceae;Saccharopolyspora;	0.94898	0.979592	0.938776	0.938776	0.979592	0.94898	0.94898	0.94898	0.94898	0.94898	0.979592
SILVA (only NR);Bacteria;Actinobacteriota;Actinobacteria;Pseudonocardiales;Pseudonocardiaceae;Saccharothrix;	1	0.964912	0.929825	1	1	1	1	1	1	1	1
SILVA (only NR);Bacteria;Actinobacteriota;Actinobacteria;Pseudonocardiales;Pseudonocardiaceae;Sciscionella;	1	1	1	1	1	1	1	1	1	1	1
SILVA (only NR);Bacteria;Actinobacteriota;Actinobacteria;Pseudonocardiales;Pseudonocardiaceae;Streptoalloteichus;	1	1	1	1	1	1	1	1	1	1	1
SILVA (only NR);Bacteria;Actinobacteriota;Actinobacteria;Pseudonocardiales;Pseudonocardiaceae;Thermocrispum;	1	1	1	1	1	1	1	1	1	1	1
SILVA (only NR);Bacteria;Actinobacteriota;Actinobacteria;Pseudonocardiales;Pseudonocardiaceae;Thermotunica;	1	1	1	1	1	1	1	1	1	1	1
SILVA (only NR);Bacteria;Actinobacteriota;Actinobacteria;Pseudonocardiales;Pseudonocardiaceae;Umezawaea;	1	1	1	1	1	1	1	1	1	1	1
SILVA (only NR);Bacteria;Actinobacteriota;Actinobacteria;Pseudonocardiales;Pseudonocardiaceae;Yuhushiella;	1	1	0.75	1	1	1	1	1	1	1	1
SILVA (only NR);Bacteria;Actinobacteriota;Actinobacteria;Pseudonocardiales;Pseudonocardiaceae;uncultured;	1	1	1	1	1	1	1	1	1	1	1
SILVA (only NR);Bacteria;Actinobacteriota;Actinobacteria;Streptomycetales;	0.971042	0.982143	0.955759	0.972008	0.980695	0.97056	0.971364	0.971364	0.971525	0.973295	0.98166
SILVA (only NR);Bacteria;Actinobacteriota;Actinobacteria;Streptomycetales;Streptomycetaceae;	0.971042	0.982143	0.955759	0.972008	0.980695	0.97056	0.971364	0.971364	0.971525	0.973295	0.98166
SILVA (only NR);Bacteria;Actinobacteriota;Actinobacteria;Streptomycetales;Streptomycetaceae;Allostreptomyces;	1	1	1	1	1	1	1	1	1	1	1
SILVA (only NR);Bacteria;Actinobacteriota;Actinobacteria;Streptomycetales;Streptomycetaceae;E1B-B3-114;	1	1	1	1	1	1	1	1	1	1	1
SILVA (only NR);Bacteria;Actinobacteriota;Actinobacteria;Streptomycetales;Streptomycetaceae;Kitasatospora;	0.988095	1	0.97619	0.97619	0.988095	0.988095	0.988095	0.988095	0.988095	0.988095	0.988095
SILVA (only NR);Bacteria;Actinobacteriota;Actinobacteria;Streptomycetales;Streptomycetaceae;Streptacidiphilus;	1	1	0.967742	1	1	1	1	1	1	1	1
SILVA (only NR);Bacteria;Actinobacteriota;Actinobacteria;Streptomycetales;Streptomycetaceae;Streptomyces;	0.970388	0.981534	0.955082	0.971719	0.980369	0.969889	0.97072	0.97072	0.970887	0.972717	0.981367
SILVA (only NR);Bacteria;Actinobacteriota;Actinobacteria;Streptosporangiales;	0.96013	0.981286	0.954434	0.96013	0.980472	0.96013	0.96013	0.960944	0.960944	0.962571	0.982099
SILVA (only NR);Bacteria;Actinobacteriota;Actinobacteria;Streptosporangiales;Nocardiopsaceae;	0.966197	0.971831	0.957746	0.957746	0.96338	0.966197	0.966197	0.966197	0.966197	0.966197	0.966197
SILVA (only NR);Bacteria;Actinobacteriota;Actinobacteria;Streptosporangiales;Nocardiopsaceae;Actinorugispora;	1	1	1	1	1	1	1	1	1	1	1
SILVA (only NR);Bacteria;Actinobacteriota;Actinobacteria;Streptosporangiales;Nocardiopsaceae;Allonocardiopsis;	1	1	1	1	1	1	1	1	1	1	1
SILVA (only NR);Bacteria;Actinobacteriota;Actinobacteria;Streptosporangiales;Nocardiopsaceae;Allosalinactinospora;	0.5	1	0.5	1	1	0.5	0.5	0.5	0.5	0.5	1
SILVA (only NR);Bacteria;Actinobacteriota;Actinobacteria;Streptosporangiales;Nocardiopsaceae;Haloactinospora;	1	1	1	1	1	1	1	1	1	1	1
SILVA (only NR);Bacteria;Actinobacteriota;Actinobacteria;Streptosporangiales;Nocardiopsaceae;Lipingzhangella;	1	1	1	0.8	0.8	1	1	1	1	0.8	0.8
SILVA (only NR);Bacteria;Actinobacteriota;Actinobacteria;Streptosporangiales;Nocardiopsaceae;Marinactinospora;	1	1	1	1	1	1	1	1	1	1	1
SILVA (only NR);Bacteria;Actinobacteriota;Actinobacteria;Streptosporangiales;Nocardiopsaceae;Marinateneraspora;	1	1	1	1	1	1	1	1	1	1	1
SILVA (only NR);Bacteria;Actinobacteriota;Actinobacteria;Streptosporangiales;Nocardiopsaceae;Murinocardiopsis;	1	1	1	1	1	1	1	1	1	1	1
SILVA (only NR);Bacteria;Actinobacteriota;Actinobacteria;Streptosporangiales;Nocardiopsaceae;Nocardiopsis;	0.969072	0.965636	0.958763	0.958763	0.958763	0.969072	0.969072	0.969072	0.969072	0.972509	0.962199
SILVA (only NR);Bacteria;Actinobacteriota;Actinobacteria;Streptosporangiales;Nocardiopsaceae;Salinactinospora;	1	1	1	1	1	1	1	1	1	1	1
SILVA (only NR);Bacteria;Actinobacteriota;Actinobacteria;Streptosporangiales;Nocardiopsaceae;Spinactinospora;	1	1	1	1	1	1	1	1	1	1	1
SILVA (only NR);Bacteria;Actinobacteriota;Actinobacteria;Streptosporangiales;Nocardiopsaceae;Streptomonospora;	0.956522	1	0.956522	0.956522	1	0.956522	0.956522	0.956522	0.956522	0.956522	1
SILVA (only NR);Bacteria;Actinobacteriota;Actinobacteria;Streptosporangiales;Nocardiopsaceae;Thermobifida;	0.947368	1	0.947368	0.947368	1	0.947368	0.947368	0.947368	0.947368	0.947368	1
SILVA (only NR);Bacteria;Actinobacteriota;Actinobacteria;Streptosporangiales;Nocardiopsaceae;uncultured;	1	1	1	1	1	1	1	1	1	1	1
SILVA (only NR);Bacteria;Actinobacteriota;Actinobacteria;Streptosporangiales;Streptosporangiaceae;	0.95171	0.981891	0.945674	0.953722	0.981891	0.95171	0.95171	0.953722	0.953722	0.953722	0.983903
SILVA (only NR);Bacteria;Actinobacteriota;Actinobacteria;Streptosporangiales;Streptosporangiaceae;Acrocarpospora;	1	1	1	1	1	1	1	1	1	1	1
SILVA (only NR);Bacteria;Actinobacteriota;Actinobacteria;Streptosporangiales;Streptosporangiaceae;Herbidospora;	1	1	1	1	1	1	1	1	1	1	1
SILVA (only NR);Bacteria;Actinobacteriota;Actinobacteria;Streptosporangiales;Streptosporangiaceae;Microbispora;	0.981132	1	0.981132	0.962264	0.981132	0.981132	0.981132	0.981132	0.981132	0.962264	0.981132
SILVA (only NR);Bacteria;Actinobacteriota;Actinobacteria;Streptosporangiales;Streptosporangiaceae;Microtetraspora;	1	1	1	1	1	1	1	1	1	1	1
SILVA (only NR);Bacteria;Actinobacteriota;Actinobacteria;Streptosporangiales;Streptosporangiaceae;Nonomuraea;	0.948718	0.984615	0.938462	0.948718	0.989744	0.948718	0.948718	0.948718	0.948718	0.948718	0.989744
SILVA (only NR);Bacteria;Actinobacteriota;Actinobacteria;Streptosporangiales;Streptosporangiaceae;Planobispora;	1	1	1	1	1	1	1	1	1	1	1
SILVA (only NR);Bacteria;Actinobacteriota;Actinobacteria;Streptosporangiales;Streptosporangiaceae;Planomonospora;	1	1	1	1	1	1	1	1	1	1	1
SILVA (only NR);Bacteria;Actinobacteriota;Actinobacteria;Streptosporangiales;Streptosporangiaceae;Planotetraspora;	1	1	1	1	1	1	1	1	1	1	1
SILVA (only NR);Bacteria;Actinobacteriota;Actinobacteria;Streptosporangiales;Streptosporangiaceae;Sinosporangium;	1	1	1	1	1	1	1	1	1	1	1
SILVA (only NR);Bacteria;Actinobacteriota;Actinobacteria;Streptosporangiales;Streptosporangiaceae;Sphaerimonospora;	1	1	1	1	1	1	1	1	1	1	1
SILVA (only NR);Bacteria;Actinobacteriota;Actinobacteria;Streptosporangiales;Streptosporangiaceae;Sphaerisporangium;	0.916667	1	0.916667	0.916667	0.958333	0.916667	0.916667	0.916667	0.916667	0.916667	0.958333
SILVA (only NR);Bacteria;Actinobacteriota;Actinobacteria;Streptosporangiales;Streptosporangiaceae;Streptosporangium;	0.931034	0.948276	0.922414	0.939655	0.974138	0.931034	0.931034	0.939655	0.939655	0.939655	0.974138
SILVA (only NR);Bacteria;Actinobacteriota;Actinobacteria;Streptosporangiales;Streptosporangiaceae;Thermoactinospora;	1	1	1	1	1	1	1	1	1	1	1
SILVA (only NR);Bacteria;Actinobacteriota;Actinobacteria;Streptosporangiales;Streptosporangiaceae;Thermocatellispora;	1	1	1	1	1	1	1	1	1	1	1
SILVA (only NR);Bacteria;Actinobacteriota;Actinobacteria;Streptosporangiales;Streptosporangiaceae;Thermopolyspora;	1	1	1	1	1	1	1	1	1	1	1
SILVA (only NR);Bacteria;Actinobacteriota;Actinobacteria;Streptosporangiales;Streptosporangiaceae;uncultured;	1	1	1	1	1	1	1	1	1	1	1
SILVA (only NR);Bacteria;Actinobacteriota;Actinobacteria;Streptosporangiales;Streptosporangiales Incertae Sedis;	1	1	1	1	1	1	1	1	1	1	1
SILVA (only NR);Bacteria;Actinobacteriota;Actinobacteria;Streptosporangiales;Streptosporangiales Incertae Sedis;Motilibacter;	1	1	1	1	1	1	1	1	1	1	1
SILVA (only NR);Bacteria;Actinobacteriota;Actinobacteria;Streptosporangiales;Thermomonosporaceae;	0.96477	0.98916	0.96206	0.97019	0.99458	0.96477	0.96477	0.96477	0.96477	0.97019	0.99458
SILVA (only NR);Bacteria;Actinobacteriota;Actinobacteria;Streptosporangiales;Thermomonosporaceae;Actinoallomurus;	0.97619	1	0.97619	0.97619	1	0.97619	0.97619	0.97619	0.97619	0.97619	1
SILVA (only NR);Bacteria;Actinobacteriota;Actinobacteria;Streptosporangiales;Thermomonosporaceae;Actinocorallia;	1	1	1	1	1	1	1	1	1	1	1
SILVA (only NR);Bacteria;Actinobacteriota;Actinobacteria;Streptosporangiales;Thermomonosporaceae;Actinomadura;	0.966942	0.987603	0.96281	0.975207	0.991736	0.966942	0.966942	0.966942	0.966942	0.975207	0.991736
SILVA (only NR);Bacteria;Actinobacteriota;Actinobacteria;Streptosporangiales;Thermomonosporaceae;Spirillospora;	1	1	1	1	1	1	1	1	1	1	1
SILVA (only NR);Bacteria;Actinobacteriota;Actinobacteria;Streptosporangiales;Thermomonosporaceae;Thermobispora;	1	1	1	1	1	1	1	1	1	1	1
SILVA (only NR);Bacteria;Actinobacteriota;Actinobacteria;Streptosporangiales;Thermomonosporaceae;Thermomonospora;	1	1	1	1	1	1	1	1	1	1	1
SILVA (only NR);Bacteria;Actinobacteriota;Actinobacteria;Streptosporangiales;Thermomonosporaceae;Thermostaphylospora;	1	1	1	1	1	1	1	1	1	1	1
SILVA (only NR);Bacteria;Actinobacteriota;Actinobacteria;Streptosporangiales;Thermomonosporaceae;[Streptomyces] thermoautotrophicus;	1	1	1	1	1	1	1	1	1	1	1
SILVA (only NR);Bacteria;Actinobacteriota;Actinobacteria;Streptosporangiales;Thermomonosporaceae;uncultured;	0.75	0.75	0.75	0.75	1	0.75	0.75	0.75	0.75	0.75	1
SILVA (only NR);Bacteria;Actinobacteriota;Actinobacteria;uncultured;	1	1	1	1	1	1	1	1	1	1	1
SILVA (only NR);Bacteria;Actinobacteriota;Coriobacteriia;	0.979346	0.975043	0.96988	0.979346	0.984509	0.979346	0.980207	0.980207	0.980207	0.981067	0.98537
SILVA (only NR);Bacteria;Actinobacteriota;Coriobacteriia;CG2-30-50-142;	1	1	1	1	1	1	1	1	1	1	1
SILVA (only NR);Bacteria;Actinobacteriota;Coriobacteriia;Coriobacteriales;	0.979808	0.972115	0.970192	0.980769	0.982692	0.979808	0.980769	0.980769	0.980769	0.981731	0.983654
SILVA (only NR);Bacteria;Actinobacteriota;Coriobacteriia;Coriobacteriales;Atopobiaceae;	0.952607	0.981043	0.938389	0.966825	0.952607	0.952607	0.957346	0.957346	0.957346	0.966825	0.957346
SILVA (only NR);Bacteria;Actinobacteriota;Coriobacteriia;Coriobacteriales;Atopobiaceae;Atopobium;	0.906667	1	0.866667	0.96	0.906667	0.906667	0.92	0.92	0.92	0.96	0.906667
SILVA (only NR);Bacteria;Actinobacteriota;Coriobacteriia;Coriobacteriales;Atopobiaceae;Coriobacteriaceae UCG-002;	1	1	1	1	1	1	1	1	1	1	1
SILVA (only NR);Bacteria;Actinobacteriota;Coriobacteriia;Coriobacteriales;Atopobiaceae;Coriobacteriaceae UCG-003;	1	1	1	1	1	1	1	1	1	1	1
SILVA (only NR);Bacteria;Actinobacteriota;Coriobacteriia;Coriobacteriales;Atopobiaceae;Libanicoccus;	1	1	1	1	1	1	1	1	1	1	1
SILVA (only NR);Bacteria;Actinobacteriota;Coriobacteriia;Coriobacteriales;Atopobiaceae;Olsenella;	0.976744	0.953488	0.976744	0.965116	0.965116	0.976744	0.976744	0.976744	0.976744	0.965116	0.976744
SILVA (only NR);Bacteria;Actinobacteriota;Coriobacteriia;Coriobacteriales;Atopobiaceae;uncultured;	0.857143	1	0.857143	0.857143	1	0.857143	0.857143	0.857143	0.857143	0.857143	1
SILVA (only NR);Bacteria;Actinobacteriota;Coriobacteriia;Coriobacteriales;Coriobacteriaceae;	0.988604	0.97151	0.977208	0.988604	0.985755	0.988604	0.988604	0.988604	0.988604	0.988604	0.985755
SILVA (only NR);Bacteria;Actinobacteriota;Coriobacteriia;Coriobacteriales;Coriobacteriaceae;Collinsella;	0.988024	0.97006	0.976048	0.988024	0.98503	0.988024	0.988024	0.988024	0.988024	0.988024	0.98503
SILVA (only NR);Bacteria;Actinobacteriota;Coriobacteriia;Coriobacteriales;Coriobacteriaceae;Coriobacterium;	1	1	1	1	1	1	1	1	1	1	1
SILVA (only NR);Bacteria;Actinobacteriota;Coriobacteriia;Coriobacteriales;Coriobacteriaceae;Enorma;	1	1	1	1	1	1	1	1	1	1	1
SILVA (only NR);Bacteria;Actinobacteriota;Coriobacteriia;Coriobacteriales;Coriobacteriales Incertae Sedis;	1	0.985294	1	0.985294	0.985294	1	1	1	1	0.985294	0.985294
SILVA (only NR);Bacteria;Actinobacteriota;Coriobacteriia;Coriobacteriales;Coriobacteriales Incertae Sedis;Phoenicibacter;	1	1	1	1	1	1	1	1	1	1	1
SILVA (only NR);Bacteria;Actinobacteriota;Coriobacteriia;Coriobacteriales;Coriobacteriales Incertae Sedis;Raoultibacter;	1	1	1	0.9375	0.9375	1	1	1	1	0.9375	0.9375
SILVA (only NR);Bacteria;Actinobacteriota;Coriobacteriia;Coriobacteriales;Coriobacteriales Incertae Sedis;uncultured;	1	0.977273	1	1	1	1	1	1	1	1	1
SILVA (only NR);Bacteria;Actinobacteriota;Coriobacteriia;Coriobacteriales;Eggerthellaceae;	0.981912	0.963824	0.97416	0.979328	0.994832	0.981912	0.981912	0.981912	0.981912	0.981912	0.994832
SILVA (only NR);Bacteria;Actinobacteriota;Coriobacteriia;Coriobacteriales;Eggerthellaceae;Adlercreutzia;	1	1	1	1	1	1	1	1	1	1	1
SILVA (only NR);Bacteria;Actinobacteriota;Coriobacteriia;Coriobacteriales;Eggerthellaceae;Asaccharobacter;	1	1	1	1	1	1	1	1	1	1	1
SILVA (only NR);Bacteria;Actinobacteriota;Coriobacteriia;Coriobacteriales;Eggerthellaceae;CHKCI002;	1	1	1	1	1	1	1	1	1	1	1
SILVA (only NR);Bacteria;Actinobacteriota;Coriobacteriia;Coriobacteriales;Eggerthellaceae;Cryptobacterium;	1	1	1	1	1	1	1	1	1	1	1
SILVA (only NR);Bacteria;Actinobacteriota;Coriobacteriia;Coriobacteriales;Eggerthellaceae;DNF00809;	1	1	1	1	1	1	1	1	1	1	1
SILVA (only NR);Bacteria;Actinobacteriota;Coriobacteriia;Coriobacteriales;Eggerthellaceae;Denitrobacterium;	1	1	1	1	1	1	1	1	1	1	1
SILVA (only NR);Bacteria;Actinobacteriota;Coriobacteriia;Coriobacteriales;Eggerthellaceae;Eggerthella;	1	0.9375	0.96875	1	1	1	1	1	1	1	1
SILVA (only NR);Bacteria;Actinobacteriota;Coriobacteriia;Coriobacteriales;Eggerthellaceae;Enterorhabdus;	0.970588	0.963235	0.963235	0.955882	0.985294	0.970588	0.970588	0.970588	0.970588	0.963235	0.985294
SILVA (only NR);Bacteria;Actinobacteriota;Coriobacteriia;Coriobacteriales;Eggerthellaceae;Enteroscipio;	1	1	1	1	1	1	1	1	1	1	1
SILVA (only NR);Bacteria;Actinobacteriota;Coriobacteriia;Coriobacteriales;Eggerthellaceae;Gordonibacter;	1	0.956522	1	1	1	1	1	1	1	1	1
SILVA (only NR);Bacteria;Actinobacteriota;Coriobacteriia;Coriobacteriales;Eggerthellaceae;Paraeggerthella;	1	0.857143	1	1	1	1	1	1	1	1	1
SILVA (only NR);Bacteria;Actinobacteriota;Coriobacteriia;Coriobacteriales;Eggerthellaceae;Parvibacter;	1	1	1	1	1	1	1	1	1	1	1
SILVA (only NR);Bacteria;Actinobacteriota;Coriobacteriia;Coriobacteriales;Eggerthellaceae;Senegalimassilia;	1	1	1	1	1	1	1	1	1	1	1
SILVA (only NR);Bacteria;Actinobacteriota;Coriobacteriia;Coriobacteriales;Eggerthellaceae;Slackia;	0.960784	0.980392	0.960784	0.980392	1	0.960784	0.960784	0.960784	0.960784	0.980392	1
SILVA (only NR);Bacteria;Actinobacteriota;Coriobacteriia;Coriobacteriales;Eggerthellaceae;uncultured;	0.986111	0.944444	0.972222	0.986111	1	0.986111	0.986111	0.986111	0.986111	0.986111	1
SILVA (only NR);Bacteria;Actinobacteriota;Coriobacteriia;Coriobacteriales;uncultured;	1	1	1	1	1	1	1	1	1	1	1
SILVA (only NR);Bacteria;Actinobacteriota;Coriobacteriia;FS118-23B-02;	1	1	1	1	1	1	1	1	1	1	1
SILVA (only NR);Bacteria;Actinobacteriota;Coriobacteriia;OPB41;	0.970874	1	0.961165	0.961165	1	0.970874	0.970874	0.970874	0.970874	0.970874	1
SILVA (only NR);Bacteria;Actinobacteriota;MB-A2-108;	0.948454	0.984536	0.943299	0.943299	0.989691	0.948454	0.948454	0.948454	0.948454	0.943299	0.989691
SILVA (only NR);Bacteria;Actinobacteriota;RBG-16-55-12;	0.96875	1	0.96875	0.96875	1	0.96875	0.96875	0.96875	0.96875	0.96875	1
SILVA (only NR);Bacteria;Actinobacteriota;Rubrobacteria;	0.942529	0.938697	0.927203	0.931034	0.984674	0.942529	0.942529	0.942529	0.942529	0.934866	0.984674
SILVA (only NR);Bacteria;Actinobacteriota;Rubrobacteria;Rubrobacterales;	0.942529	0.938697	0.927203	0.931034	0.984674	0.942529	0.942529	0.942529	0.942529	0.934866	0.984674
SILVA (only NR);Bacteria;Actinobacteriota;Rubrobacteria;Rubrobacterales;Rubrobacteriaceae;	0.942529	0.938697	0.927203	0.931034	0.984674	0.942529	0.942529	0.942529	0.942529	0.934866	0.984674
SILVA (only NR);Bacteria;Actinobacteriota;Rubrobacteria;Rubrobacterales;Rubrobacteriaceae;Rubrobacter;	0.942529	0.938697	0.927203	0.931034	0.984674	0.942529	0.942529	0.942529	0.942529	0.934866	0.984674
SILVA (only NR);Bacteria;Actinobacteriota;Thermoleophilia;	0.960571	0.988	0.944571	0.965714	0.988	0.960571	0.960571	0.960571	0.960571	0.968571	0.989143
SILVA (only NR);Bacteria;Actinobacteriota;Thermoleophilia;Gaiellales;	0.965015	0.987366	0.948494	0.96793	0.983479	0.965015	0.965015	0.965015	0.965015	0.972789	0.984451
SILVA (only NR);Bacteria;Actinobacteriota;Thermoleophilia;Gaiellales;Gaiellaceae;	0.955665	0.980296	0.955665	0.970443	0.975369	0.955665	0.955665	0.955665	0.955665	0.970443	0.975369
SILVA (only NR);Bacteria;Actinobacteriota;Thermoleophilia;Gaiellales;Gaiellaceae;Gaiella;	0.955665	0.980296	0.955665	0.970443	0.975369	0.955665	0.955665	0.955665	0.955665	0.970443	0.975369
SILVA (only NR);Bacteria;Actinobacteriota;Thermoleophilia;Gaiellales;uncultured;	0.967193	0.989064	0.946537	0.967193	0.985419	0.967193	0.967193	0.967193	0.967193	0.973269	0.986634
SILVA (only NR);Bacteria;Actinobacteriota;Thermoleophilia;Solirubrobacterales;	0.953757	0.989884	0.937861	0.962428	0.99422	0.953757	0.953757	0.953757	0.953757	0.962428	0.995665
SILVA (only NR);Bacteria;Actinobacteriota;Thermoleophilia;Solirubrobacterales;67-14;	0.941896	0.990826	0.926606	0.954128	0.990826	0.941896	0.941896	0.941896	0.941896	0.954128	0.993884
SILVA (only NR);Bacteria;Actinobacteriota;Thermoleophilia;Solirubrobacterales;Solirubrobacteraceae;	0.964384	0.989041	0.947945	0.969863	0.99726	0.964384	0.964384	0.964384	0.964384	0.969863	0.99726
SILVA (only NR);Bacteria;Actinobacteriota;Thermoleophilia;Solirubrobacterales;Solirubrobacteraceae;Conexibacter;	0.990909	0.990909	0.972727	0.990909	1	0.990909	0.990909	0.990909	0.990909	0.990909	1
SILVA (only NR);Bacteria;Actinobacteriota;Thermoleophilia;Solirubrobacterales;Solirubrobacteraceae;JCM 18997;	1	1	1	1	1	1	1	1	1	1	1
SILVA (only NR);Bacteria;Actinobacteriota;Thermoleophilia;Solirubrobacterales;Solirubrobacteraceae;Parviterribacter;	0.769231	1	0.769231	0.769231	1	0.769231	0.769231	0.769231	0.769231	0.769231	1
SILVA (only NR);Bacteria;Actinobacteriota;Thermoleophilia;Solirubrobacterales;Solirubrobacteraceae;Patulibacter;	1	1	1	1	1	1	1	1	1	1	1
SILVA (only NR);Bacteria;Actinobacteriota;Thermoleophilia;Solirubrobacterales;Solirubrobacteraceae;Solirubrobacter;	0.967213	0.983607	0.945355	0.972678	1	0.967213	0.967213	0.967213	0.967213	0.972678	1
SILVA (only NR);Bacteria;Actinobacteriota;Thermoleophilia;Solirubrobacterales;Solirubrobacteraceae;uncultured;	0.911765	1	0.911765	0.941176	0.970588	0.911765	0.911765	0.911765	0.911765	0.941176	0.970588
SILVA (only NR);Bacteria;Actinobacteriota;Thermoleophilia;Thermophilales;	1	1	1	1	1	1	1	1	1	1	1
SILVA (only NR);Bacteria;Actinobacteriota;Thermoleophilia;Thermophilales;Thermoleophilaceae;	1	1	1	1	1	1	1	1	1	1	1
SILVA (only NR);Bacteria;Actinobacteriota;Thermoleophilia;Thermophilales;Thermoleophilaceae;Thermoleophilum;	1	1	1	1	1	1	1	1	1	1	1
SILVA (only NR);Bacteria;Actinobacteriota;Thermoleophilia;uncultured;	0.958333	0.958333	0.958333	0.958333	1	0.958333	0.958333	0.958333	0.958333	0.958333	1
SILVA (only NR);Bacteria;Actinobacteriota;WCHB1-81;	0.955056	0.977528	0.921348	0.94382	0.977528	0.955056	0.955056	0.955056	0.955056	0.94382	0.988764
SILVA (only NR);Bacteria;Aerophobota;	0.985714	1	0.914286	0.985714	0.985714	0.971429	0.985714	0.985714	0.985714	0.971429	0.985714
SILVA (only NR);Bacteria;Aerophobota;Aerophobia;	0.985714	1	0.914286	0.985714	0.985714	0.971429	0.985714	0.985714	0.985714	0.971429	0.985714
SILVA (only NR);Bacteria;Aerophobota;Aerophobia;Aerophobales;	0.985714	1	0.914286	0.985714	0.985714	0.971429	0.985714	0.985714	0.985714	0.971429	0.985714
SILVA (only NR);Bacteria;AncK6;	1	1	1	1	1	1	1	1	1	1	1
SILVA (only NR);Bacteria;Apal-E12;	0.666667	1	0.666667	0.666667	1	0.666667	0.666667	0.666667	0.666667	0.666667	1
SILVA (only NR);Bacteria;Aquificota;	0.964427	0.980237	0.940711	0.964427	0.968379	0.956522	0.964427	0.964427	0.964427	0.964427	0.968379
SILVA (only NR);Bacteria;Aquificota;Aquificae;	0.964602	0.977876	0.938053	0.960177	0.969027	0.955752	0.964602	0.964602	0.964602	0.960177	0.969027
SILVA (only NR);Bacteria;Aquificota;Aquificae;Aquificales;	0.969231	0.976923	0.946154	0.961538	0.961538	0.953846	0.969231	0.969231	0.969231	0.961538	0.961538
SILVA (only NR);Bacteria;Aquificota;Aquificae;Aquificales;Aquificaceae;	0.966667	0.977778	0.944444	0.966667	0.955556	0.944444	0.966667	0.966667	0.966667	0.966667	0.955556
SILVA (only NR);Bacteria;Aquificota;Aquificae;Aquificales;Aquificaceae;Aquifex;	1	1	1	1	1	1	1	1	1	1	1
SILVA (only NR);Bacteria;Aquificota;Aquificae;Aquificales;Aquificaceae;Hydrogenivirga;	1	1	1	1	1	1	1	1	1	1	1
SILVA (only NR);Bacteria;Aquificota;Aquificae;Aquificales;Aquificaceae;Hydrogenobacter;	0.966667	0.966667	0.9	0.966667	0.933333	0.9	0.966667	0.966667	0.966667	0.966667	0.933333
SILVA (only NR);Bacteria;Aquificota;Aquificae;Aquificales;Aquificaceae;Thermocrinis;	0.958333	0.979167	0.958333	0.958333	0.958333	0.958333	0.958333	0.958333	0.958333	0.958333	0.958333
SILVA (only NR);Bacteria;Aquificota;Aquificae;Aquificales;Aquificaceae;uncultured;	1	1	1	1	1	1	1	1	1	1	1
SILVA (only NR);Bacteria;Aquificota;Aquificae;Aquificales;Hydrogenobaculaceae;	0.975	0.975	0.95	0.95	0.975	0.975	0.975	0.975	0.975	0.95	0.975
SILVA (only NR);Bacteria;Aquificota;Aquificae;Aquificales;Hydrogenobaculaceae;Hydrogenobaculum;	0.975	0.975	0.95	0.95	0.975	0.975	0.975	0.975	0.975	0.95	0.975
SILVA (only NR);Bacteria;Aquificota;Aquificae;Hydrogenothermales;	0.958333	0.979167	0.927083	0.958333	0.979167	0.958333	0.958333	0.958333	0.958333	0.958333	0.979167
SILVA (only NR);Bacteria;Aquificota;Aquificae;Hydrogenothermales;Hydrogenothermaceae;	0.958333	0.979167	0.927083	0.958333	0.979167	0.958333	0.958333	0.958333	0.958333	0.958333	0.979167
SILVA (only NR);Bacteria;Aquificota;Aquificae;Hydrogenothermales;Hydrogenothermaceae;Hydrogenothermus;	0.857143	0.857143	0.857143	0.857143	1	0.857143	0.857143	0.857143	0.857143	0.857143	1
SILVA (only NR);Bacteria;Aquificota;Aquificae;Hydrogenothermales;Hydrogenothermaceae;Persephonella;	0.9375	1	0.9375	0.9375	0.875	0.9375	0.9375	0.9375	0.9375	0.9375	0.875
SILVA (only NR);Bacteria;Aquificota;Aquificae;Hydrogenothermales;Hydrogenothermaceae;Sulfurihydrogenibium;	0.962963	0.981481	0.907407	0.962963	1	0.962963	0.962963	0.962963	0.962963	0.962963	1
SILVA (only NR);Bacteria;Aquificota;Aquificae;Hydrogenothermales;Hydrogenothermaceae;Venenivibrio;	1	1	1	1	1	1	1	1	1	1	1
SILVA (only NR);Bacteria;Aquificota;Aquificae;Hydrogenothermales;Hydrogenothermaceae;uncultured;	1	1	1	1	1	1	1	1	1	1	1
SILVA (only NR);Bacteria;Aquificota;Desulfurobacteriia;	0.962963	1	0.962963	1	0.962963	0.962963	0.962963	0.962963	0.962963	1	0.962963
SILVA (only NR);Bacteria;Aquificota;Desulfurobacteriia;Desulfurobacteriales;	0.962963	1	0.962963	1	0.962963	0.962963	0.962963	0.962963	0.962963	1	0.962963
SILVA (only NR);Bacteria;Aquificota;Desulfurobacteriia;Desulfurobacteriales;Desulfurobacteriaceae;	0.962963	1	0.962963	1	0.962963	0.962963	0.962963	0.962963	0.962963	1	0.962963
SILVA (only NR);Bacteria;Aquificota;Desulfurobacteriia;Desulfurobacteriales;Desulfurobacteriaceae;Balnearium;	1	1	1	1	1	1	1	1	1	1	1
SILVA (only NR);Bacteria;Aquificota;Desulfurobacteriia;Desulfurobacteriales;Desulfurobacteriaceae;Desulfurobacterium;	0.944444	1	0.944444	1	0.944444	0.944444	0.944444	0.944444	0.944444	1	0.944444
SILVA (only NR);Bacteria;Aquificota;Desulfurobacteriia;Desulfurobacteriales;Desulfurobacteriaceae;Phorcysia;	1	1	1	1	1	1	1	1	1	1	1
SILVA (only NR);Bacteria;Aquificota;Desulfurobacteriia;Desulfurobacteriales;Desulfurobacteriaceae;Thermovibrio;	1	1	1	1	1	1	1	1	1	1	1
SILVA (only NR);Bacteria;Armatimonadota;	0.966495	0.976804	0.957474	0.96134	0.927835	0.962629	0.966495	0.966495	0.966495	0.962629	0.983247
SILVA (only NR);Bacteria;Armatimonadota;Armatimonadia;	0.967949	0.987179	0.955128	0.967949	0.980769	0.967949	0.967949	0.967949	0.967949	0.967949	0.980769
SILVA (only NR);Bacteria;Armatimonadota;Armatimonadia;Armatimonadales;	0.967949	0.987179	0.955128	0.967949	0.980769	0.967949	0.967949	0.967949	0.967949	0.967949	0.980769
SILVA (only NR);Bacteria;Armatimonadota;Armatimonadia;Armatimonadales;Armatimonadaceae;	1	1	0.916667	1	1	1	1	1	1	1	1
SILVA (only NR);Bacteria;Armatimonadota;Armatimonadia;Armatimonadales;Armatimonadaceae;Armatimonas;	1	1	0.916667	1	1	1	1	1	1	1	1
SILVA (only NR);Bacteria;Armatimonadota;Chthonomonadetes;	0.988636	0.988636	0.988636	1	1	0.988636	0.988636	0.988636	0.988636	1	1
SILVA (only NR);Bacteria;Armatimonadota;Chthonomonadetes;Chthonomonadales;	0.988636	0.988636	0.988636	1	1	0.988636	0.988636	0.988636	0.988636	1	1
SILVA (only NR);Bacteria;Armatimonadota;Chthonomonadetes;Chthonomonadales;Chthonomonadaceae;	1	1	1	1	1	1	1	1	1	1	1
SILVA (only NR);Bacteria;Armatimonadota;Chthonomonadetes;Chthonomonadales;Chthonomonadaceae;Chthonomonas;	1	1	1	1	1	1	1	1	1	1	1
SILVA (only NR);Bacteria;Armatimonadota;DG-56;	0.952381	0.809524	0.952381	1	0.952381	0.952381	0.952381	0.952381	0.952381	1	0.952381
SILVA (only NR);Bacteria;Armatimonadota;Fimbriimonadia;	0.972727	0.981818	0.968182	0.968182	0.990909	0.972727	0.972727	0.972727	0.972727	0.968182	0.990909
SILVA (only NR);Bacteria;Armatimonadota;Fimbriimonadia;Fimbriimonadales;	0.972727	0.981818	0.968182	0.968182	0.990909	0.972727	0.972727	0.972727	0.972727	0.968182	0.990909
SILVA (only NR);Bacteria;Armatimonadota;Fimbriimonadia;Fimbriimonadales;Fimbriimonadaceae;	0.982558	1	0.976744	0.976744	0.994186	0.982558	0.982558	0.982558	0.982558	0.976744	0.994186
SILVA (only NR);Bacteria;Armatimonadota;Fimbriimonadia;Fimbriimonadales;Fimbriimonadaceae;Fimbriimonas;	1	1	1	1	1	1	1	1	1	1	1
SILVA (only NR);Bacteria;Armatimonadota;uncultured;	0.955326	0.975945	0.941581	0.938144	0.828179	0.945017	0.955326	0.955326	0.955326	0.941581	0.975945
SILVA (only NR);Bacteria;BHI80-139;	0.95122	0.97561	0.926829	0.95122	1	0.95122	0.95122	0.95122	0.95122	0.95122	1
SILVA (only NR);Bacteria;Bacteroidota;	0.966975	0.980854	0.94785	0.970953	0.981509	0.9668	0.96704	0.96704	0.967084	0.972373	0.982974
SILVA (only NR);Bacteria;Bacteroidota;Bacteroidia;	0.967046	0.98049	0.947723	0.970864	0.981684	0.966906	0.967116	0.967116	0.967163	0.972175	0.98323
SILVA (only NR);Bacteria;Bacteroidota;Bacteroidia;Bacteroidales;	0.963007	0.973949	0.939886	0.966944	0.979123	0.962915	0.963099	0.963099	0.96319	0.968867	0.981
SILVA (only NR);Bacteria;Bacteroidota;Bacteroidia;Bacteroidales;009E01-B-SD-P15;	1	1	1	1	1	1	1	1	1	1	1
SILVA (only NR);Bacteria;Bacteroidota;Bacteroidia;Bacteroidales;3M1PL1-52 termite group;	1	1	1	1	1	1	1	1	1	1	1
SILVA (only NR);Bacteria;Bacteroidota;Bacteroidia;Bacteroidales;Bacteroidaceae;	0.967777	0.962545	0.934453	0.974387	0.97659	0.967777	0.968053	0.968053	0.968053	0.97659	0.978518
SILVA (only NR);Bacteria;Bacteroidota;Bacteroidia;Bacteroidales;Bacteroidaceae;Bacteroides;	0.967777	0.962545	0.934453	0.974387	0.97659	0.967777	0.968053	0.968053	0.968053	0.97659	0.978518
SILVA (only NR);Bacteria;Bacteroidota;Bacteroidia;Bacteroidales;Bacteroidales BS11 gut group;	0.979381	0.979381	0.958763	0.979381	1	0.979381	0.979381	0.979381	0.979381	0.979381	1
SILVA (only NR);Bacteria;Bacteroidota;Bacteroidia;Bacteroidales;Bacteroidales Incertae Sedis;	1	1	1	1	1	1	1	1	1	1	1
SILVA (only NR);Bacteria;Bacteroidota;Bacteroidia;Bacteroidales;Bacteroidales Incertae Sedis;Phocaeicola;	1	1	1	1	1	1	1	1	1	1	1
SILVA (only NR);Bacteria;Bacteroidota;Bacteroidia;Bacteroidales;Bacteroidales RF16 group;	0.984	0.984	0.984	0.992	0.976	0.984	0.984	0.984	0.984	0.992	0.976
SILVA (only NR);Bacteria;Bacteroidota;Bacteroidia;Bacteroidales;Bacteroidales UCG-001;	0.992481	0.977444	0.992481	1	0.992481	0.992481	0.992481	0.992481	0.992481	1	0.992481
SILVA (only NR);Bacteria;Bacteroidota;Bacteroidia;Bacteroidales;Bacteroidetes BD2-2;	0.953925	0.976109	0.933447	0.957338	0.97099	0.953925	0.953925	0.953925	0.955631	0.957338	0.972696
SILVA (only NR);Bacteria;Bacteroidota;Bacteroidia;Bacteroidales;Bacteroidetes vadinHA17;	0.975976	0.978979	0.954955	0.984985	0.984985	0.975976	0.975976	0.975976	0.975976	0.984985	0.984985
SILVA (only NR);Bacteria;Bacteroidota;Bacteroidia;Bacteroidales;Barnesiellaceae;	0.978571	0.978571	0.957143	0.992857	0.992857	0.978571	0.978571	0.978571	0.978571	0.992857	0.992857
SILVA (only NR);Bacteria;Bacteroidota;Bacteroidia;Bacteroidales;Barnesiellaceae;Barnesiella;	0.97619	0.964286	0.940476	0.988095	1	0.97619	0.97619	0.97619	0.97619	0.988095	1
SILVA (only NR);Bacteria;Bacteroidota;Bacteroidia;Bacteroidales;Barnesiellaceae;Coprobacter;	1	1	1	1	1	1	1	1	1	1	1
SILVA (only NR);Bacteria;Bacteroidota;Bacteroidia;Bacteroidales;Barnesiellaceae;uncultured;	0.966667	1	0.966667	1	0.966667	0.966667	0.966667	0.966667	0.966667	1	0.966667
SILVA (only NR);Bacteria;Bacteroidota;Bacteroidia;Bacteroidales;CAP-aah99b04;	1	1	0.8	1	0.8	1	1	1	1	1	0.8
SILVA (only NR);Bacteria;Bacteroidota;Bacteroidia;Bacteroidales;COB P4-1 termite group;	1	1	1	1	1	1	1	1	1	1	1
SILVA (only NR);Bacteria;Bacteroidota;Bacteroidia;Bacteroidales;CR-115;	1	1	1	1	1	1	1	1	1	1	1
SILVA (only NR);Bacteria;Bacteroidota;Bacteroidia;Bacteroidales;Dysgonomonadaceae;	0.971461	0.981735	0.955479	0.976027	0.987443	0.971461	0.971461	0.971461	0.971461	0.977169	0.988584
SILVA (only NR);Bacteria;Bacteroidota;Bacteroidia;Bacteroidales;Dysgonomonadaceae;Candidatus Armantifilum;	1	1	1	1	1	1	1	1	1	1	1
SILVA (only NR);Bacteria;Bacteroidota;Bacteroidia;Bacteroidales;Dysgonomonadaceae;Candidatus Azobacteroides;	1	1	1	1	1	1	1	1	1	1	1
SILVA (only NR);Bacteria;Bacteroidota;Bacteroidia;Bacteroidales;Dysgonomonadaceae;Candidatus Symbiothrix;	1	0.986667	0.986667	1	1	1	1	1	1	1	1
SILVA (only NR);Bacteria;Bacteroidota;Bacteroidia;Bacteroidales;Dysgonomonadaceae;Dysgonomonas;	0.955975	0.981132	0.949686	0.974843	0.962264	0.955975	0.955975	0.955975	0.955975	0.974843	0.968553
SILVA (only NR);Bacteria;Bacteroidota;Bacteroidia;Bacteroidales;Dysgonomonadaceae;Fermentimonas;	0.970588	0.977941	0.948529	0.970588	1	0.970588	0.970588	0.970588	0.970588	0.970588	1
SILVA (only NR);Bacteria;Bacteroidota;Bacteroidia;Bacteroidales;Dysgonomonadaceae;Petrimonas;	0.957447	0.978723	0.957447	0.957447	0.978723	0.957447	0.957447	0.957447	0.957447	0.957447	0.978723
SILVA (only NR);Bacteria;Bacteroidota;Bacteroidia;Bacteroidales;Dysgonomonadaceae;Proteiniphilum;	0.970909	0.981818	0.938182	0.974545	0.985455	0.970909	0.970909	0.970909	0.970909	0.978182	0.985455
SILVA (only NR);Bacteria;Bacteroidota;Bacteroidia;Bacteroidales;Dysgonomonadaceae;uncultured;	0.963636	0.981818	0.963636	0.963636	1	0.963636	0.963636	0.963636	0.963636	0.963636	1
SILVA (only NR);Bacteria;Bacteroidota;Bacteroidia;Bacteroidales;F082;	0.967213	0.989071	0.942623	0.961749	0.986339	0.967213	0.967213	0.967213	0.967213	0.967213	0.989071
SILVA (only NR);Bacteria;Bacteroidota;Bacteroidia;Bacteroidales;FTLpost3;	0.888889	1	0.888889	0.888889	1	0.888889	0.888889	0.888889	0.888889	0.888889	1
SILVA (only NR);Bacteria;Bacteroidota;Bacteroidia;Bacteroidales;GZKB124;	1	1	1	1	1	1	1	1	1	1	1
SILVA (only NR);Bacteria;Bacteroidota;Bacteroidia;Bacteroidales;HAW-RM37-2;	1	1	1	1	1	1	1	1	1	1	1
SILVA (only NR);Bacteria;Bacteroidota;Bacteroidia;Bacteroidales;Ika33;	1	1	1	1	1	1	1	1	1	1	1
SILVA (only NR);Bacteria;Bacteroidota;Bacteroidia;Bacteroidales;LKC2.127-25;	1	0.857143	1	1	1	1	1	1	1	1	1
SILVA (only NR);Bacteria;Bacteroidota;Bacteroidia;Bacteroidales;M2PB4-65 termite group;	0.931818	1	0.931818	0.931818	1	0.931818	0.931818	0.931818	0.931818	0.931818	1
SILVA (only NR);Bacteria;Bacteroidota;Bacteroidia;Bacteroidales;ML635J-40 aquatic group;	0.916667	0.95	0.9	0.933333	0.975	0.916667	0.916667	0.916667	0.916667	0.933333	0.983333
SILVA (only NR);Bacteria;Bacteroidota;Bacteroidia;Bacteroidales;Marinifilaceae;	0.957627	0.980932	0.936441	0.966102	0.989407	0.957627	0.957627	0.957627	0.957627	0.970339	0.989407
SILVA (only NR);Bacteria;Bacteroidota;Bacteroidia;Bacteroidales;Marinifilaceae;Butyricimonas;	1	1	0.964286	1	1	1	1	1	1	1	1
SILVA (only NR);Bacteria;Bacteroidota;Bacteroidia;Bacteroidales;Marinifilaceae;Marinifilum;	0.941964	0.986607	0.933036	0.955357	0.986607	0.941964	0.941964	0.941964	0.941964	0.959821	0.986607
SILVA (only NR);Bacteria;Bacteroidota;Bacteroidia;Bacteroidales;Marinifilaceae;Odoribacter;	0.95098	0.970588	0.892157	0.960784	0.980392	0.95098	0.95098	0.95098	0.95098	0.970588	0.980392
SILVA (only NR);Bacteria;Bacteroidota;Bacteroidia;Bacteroidales;Marinifilaceae;Sanguibacteroides;	1	1	1	1	1	1	1	1	1	1	1
SILVA (only NR);Bacteria;Bacteroidota;Bacteroidia;Bacteroidales;Marinifilaceae;uncultured;	0.97561	0.963415	0.97561	0.97561	1	0.97561	0.97561	0.97561	0.97561	0.97561	1
SILVA (only NR);Bacteria;Bacteroidota;Bacteroidia;Bacteroidales;Marinilabiliaceae;	0.9509	0.97545	0.927987	0.95581	0.952537	0.9509	0.9509	0.9509	0.9509	0.95581	0.954173
SILVA (only NR);Bacteria;Bacteroidota;Bacteroidia;Bacteroidales;Marinilabiliaceae;Alkaliflexus;	0.882353	1	0.882353	0.882353	0.882353	0.882353	0.882353	0.882353	0.882353	0.882353	0.882353
SILVA (only NR);Bacteria;Bacteroidota;Bacteroidia;Bacteroidales;Marinilabiliaceae;Alkalitalea;	1	1	1	1	1	1	1	1	1	1	1
SILVA (only NR);Bacteria;Bacteroidota;Bacteroidia;Bacteroidales;Marinilabiliaceae;Anaerophaga;	0.958333	0.958333	0.958333	0.958333	1	0.958333	0.958333	0.958333	0.958333	0.958333	1
SILVA (only NR);Bacteria;Bacteroidota;Bacteroidia;Bacteroidales;Marinilabiliaceae;Carboxylicivirga;	0.960784	0.960784	0.960784	0.960784	1	0.960784	0.960784	0.960784	0.960784	0.960784	1
SILVA (only NR);Bacteria;Bacteroidota;Bacteroidia;Bacteroidales;Marinilabiliaceae;Geofilum;	1	1	1	1	1	1	1	1	1	1	1
SILVA (only NR);Bacteria;Bacteroidota;Bacteroidia;Bacteroidales;Marinilabiliaceae;Labilibacter;	1	1	1	0.928571	0.928571	1	1	1	1	0.928571	0.928571
SILVA (only NR);Bacteria;Bacteroidota;Bacteroidia;Bacteroidales;Marinilabiliaceae;Mangroviflexus;	0.818182	0.818182	0.818182	1	0.909091	0.818182	0.818182	0.818182	0.818182	1	0.909091
SILVA (only NR);Bacteria;Bacteroidota;Bacteroidia;Bacteroidales;Marinilabiliaceae;Marinilabilia;	1	1	0.875	1	1	1	1	1	1	1	1
SILVA (only NR);Bacteria;Bacteroidota;Bacteroidia;Bacteroidales;Marinilabiliaceae;Ruminofilibacter;	1	1	1	1	1	1	1	1	1	1	1
SILVA (only NR);Bacteria;Bacteroidota;Bacteroidia;Bacteroidales;Marinilabiliaceae;Saccharicrinis;	0.8	1	0.6	1	0.8	0.8	0.8	0.8	0.8	1	0.8
SILVA (only NR);Bacteria;Bacteroidota;Bacteroidia;Bacteroidales;Marinilabiliaceae;Thermophagus;	1	1	1	1	1	1	1	1	1	1	1
SILVA (only NR);Bacteria;Bacteroidota;Bacteroidia;Bacteroidales;Marinilabiliaceae;[Cytophaga] xylanolytica group;	1	1	1	1	1	1	1	1	1	1	1
SILVA (only NR);Bacteria;Bacteroidota;Bacteroidia;Bacteroidales;Marinilabiliaceae;uncultured;	0.953229	0.979955	0.926503	0.953229	0.948775	0.953229	0.953229	0.953229	0.953229	0.953229	0.948775
SILVA (only NR);Bacteria;Bacteroidota;Bacteroidia;Bacteroidales;MgMjR-022;	1	1	1	1	1	1	1	1	1	1	1
SILVA (only NR);Bacteria;Bacteroidota;Bacteroidia;Bacteroidales;Muribaculaceae;	0.94733	0.969488	0.918634	0.957138	0.980022	0.94733	0.94733	0.94733	0.94733	0.96077	0.982201
SILVA (only NR);Bacteria;Bacteroidota;Bacteroidia;Bacteroidales;Muribaculaceae;CAG-873;	1	1	1	1	1	1	1	1	1	1	1
SILVA (only NR);Bacteria;Bacteroidota;Bacteroidia;Bacteroidales;Muribaculaceae;Muribaculum;	1	0.96	1	1	1	1	1	1	1	1	1
SILVA (only NR);Bacteria;Bacteroidota;Bacteroidia;Bacteroidales;Paludibacteraceae;	0.982097	0.984655	0.974425	0.984655	0.992327	0.982097	0.982097	0.982097	0.982097	0.984655	0.992327
SILVA (only NR);Bacteria;Bacteroidota;Bacteroidia;Bacteroidales;Paludibacteraceae;F0058;	0.978723	0.93617	0.957447	0.978723	1	0.978723	0.978723	0.978723	0.978723	0.978723	1
SILVA (only NR);Bacteria;Bacteroidota;Bacteroidia;Bacteroidales;Paludibacteraceae;H1;	1	1	1	1	1	1	1	1	1	1	1
SILVA (only NR);Bacteria;Bacteroidota;Bacteroidia;Bacteroidales;Paludibacteraceae;Microbacter;	0.9	1	0.9	0.9	1	0.9	0.9	0.9	0.9	0.9	1
SILVA (only NR);Bacteria;Bacteroidota;Bacteroidia;Bacteroidales;Paludibacteraceae;Paludibacter;	0.993377	0.986755	0.986755	0.993377	1	0.993377	0.993377	0.993377	0.993377	0.993377	1
SILVA (only NR);Bacteria;Bacteroidota;Bacteroidia;Bacteroidales;Paludibacteraceae;uncultured;	0.976471	0.994118	0.970588	0.982353	0.982353	0.976471	0.976471	0.976471	0.976471	0.982353	0.982353
SILVA (only NR);Bacteria;Bacteroidota;Bacteroidia;Bacteroidales;PeH15;	1	1	1	0.928571	0.928571	1	1	1	1	1	0.928571
SILVA (only NR);Bacteria;Bacteroidota;Bacteroidia;Bacteroidales;Porphyromonadaceae;	0.965997	0.981453	0.930448	0.984544	0.979907	0.965997	0.965997	0.965997	0.965997	0.984544	0.981453
SILVA (only NR);Bacteria;Bacteroidota;Bacteroidia;Bacteroidales;Porphyromonadaceae;Falsiporphyromonas;	1	1	1	1	1	1	1	1	1	1	1
SILVA (only NR);Bacteria;Bacteroidota;Bacteroidia;Bacteroidales;Porphyromonadaceae;Porphyromonas;	0.967391	0.981366	0.931677	0.986025	0.979814	0.967391	0.967391	0.967391	0.967391	0.986025	0.981366
SILVA (only NR);Bacteria;Bacteroidota;Bacteroidia;Bacteroidales;Prevotellaceae;	0.96216	0.974576	0.945014	0.960386	0.976744	0.961963	0.962357	0.962357	0.962357	0.962554	0.979109
SILVA (only NR);Bacteria;Bacteroidota;Bacteroidia;Bacteroidales;Prevotellaceae;Alloprevotella;	0.954023	0.972414	0.914943	0.954023	0.967816	0.954023	0.954023	0.954023	0.954023	0.956322	0.970115
SILVA (only NR);Bacteria;Bacteroidota;Bacteroidia;Bacteroidales;Prevotellaceae;Paraprevotella;	0.930233	1	0.930233	0.930233	0.953488	0.930233	0.930233	0.930233	0.930233	0.953488	0.953488
SILVA (only NR);Bacteria;Bacteroidota;Bacteroidia;Bacteroidales;Prevotellaceae;Prevotella;	0.964706	0.973797	0.948396	0.963636	0.976471	0.964439	0.964973	0.964973	0.964973	0.965241	0.979412
SILVA (only NR);Bacteria;Bacteroidota;Bacteroidia;Bacteroidales;Prevotellaceae;Prevotellaceae Ga6A1 group;	1	1	1	1	1	1	1	1	1	1	1
SILVA (only NR);Bacteria;Bacteroidota;Bacteroidia;Bacteroidales;Prevotellaceae;Prevotellaceae NK3B31 group;	0.965217	0.982609	0.956522	0.973913	0.991304	0.965217	0.965217	0.965217	0.965217	0.973913	0.991304
SILVA (only NR);Bacteria;Bacteroidota;Bacteroidia;Bacteroidales;Prevotellaceae;Prevotellaceae UCG-001;	0.931464	0.971963	0.919003	0.934579	0.984424	0.931464	0.931464	0.931464	0.931464	0.937695	0.984424
SILVA (only NR);Bacteria;Bacteroidota;Bacteroidia;Bacteroidales;Prevotellaceae;Prevotellaceae UCG-003;	0.981013	0.993671	0.981013	0.981013	1	0.981013	0.981013	0.981013	0.981013	0.981013	1
SILVA (only NR);Bacteria;Bacteroidota;Bacteroidia;Bacteroidales;Prevotellaceae;Prevotellaceae UCG-004;	0.98	0.98	0.96	0.97	1	0.98	0.98	0.98	0.98	0.98	1
SILVA (only NR);Bacteria;Bacteroidota;Bacteroidia;Bacteroidales;Prevotellaceae;Prevotellaceae YAB2003 group;	0.777778	1	0.777778	0.777778	1	0.777778	0.777778	0.777778	0.777778	0.777778	1
SILVA (only NR);Bacteria;Bacteroidota;Bacteroidia;Bacteroidales;Prevotellaceae;uncultured;	0.968992	0.96124	0.953488	0.922481	0.937984	0.968992	0.968992	0.968992	0.968992	0.930233	0.937984
SILVA (only NR);Bacteria;Bacteroidota;Bacteroidia;Bacteroidales;Prolixibacteraceae;	0.969536	0.977483	0.960265	0.97351	0.986755	0.969536	0.969536	0.969536	0.969536	0.97351	0.988079
SILVA (only NR);Bacteria;Bacteroidota;Bacteroidia;Bacteroidales;Prolixibacteraceae;BSV13;	0.953488	1	0.953488	0.976744	0.976744	0.953488	0.953488	0.953488	0.953488	0.976744	0.976744
SILVA (only NR);Bacteria;Bacteroidota;Bacteroidia;Bacteroidales;Prolixibacteraceae;Draconibacterium;	0.944444	1	0.925926	0.925926	0.981481	0.944444	0.944444	0.944444	0.944444	0.925926	0.981481
SILVA (only NR);Bacteria;Bacteroidota;Bacteroidia;Bacteroidales;Prolixibacteraceae;Mangrovibacterium;	1	0.75	1	1	1	1	1	1	1	1	1
SILVA (only NR);Bacteria;Bacteroidota;Bacteroidia;Bacteroidales;Prolixibacteraceae;Mariniphaga;	1	1	1	1	1	1	1	1	1	1	1
SILVA (only NR);Bacteria;Bacteroidota;Bacteroidia;Bacteroidales;Prolixibacteraceae;Meniscus;	0.941176	0.941176	0.882353	0.941176	1	0.941176	0.941176	0.941176	0.941176	0.941176	1
SILVA (only NR);Bacteria;Bacteroidota;Bacteroidia;Bacteroidales;Prolixibacteraceae;Prolixibacter;	0.928571	1	0.928571	0.928571	1	0.928571	0.928571	0.928571	0.928571	0.928571	1
SILVA (only NR);Bacteria;Bacteroidota;Bacteroidia;Bacteroidales;Prolixibacteraceae;Roseimarinus;	0.950617	0.962963	0.950617	0.962963	0.987654	0.950617	0.950617	0.950617	0.950617	0.962963	0.987654
SILVA (only NR);Bacteria;Bacteroidota;Bacteroidia;Bacteroidales;Prolixibacteraceae;Sunxiuqinia;	1	0.933333	0.933333	0.933333	0.933333	1	1	1	1	0.933333	0.933333
SILVA (only NR);Bacteria;Bacteroidota;Bacteroidia;Bacteroidales;Prolixibacteraceae;Tangfeifania;	0.888889	0.962963	0.814815	1	0.888889	0.888889	0.888889	0.888889	0.888889	1	0.925926
SILVA (only NR);Bacteria;Bacteroidota;Bacteroidia;Bacteroidales;Prolixibacteraceae;WCHB1-32;	1	0.982955	0.988636	1	0.994318	1	1	1	1	1	0.994318
SILVA (only NR);Bacteria;Bacteroidota;Bacteroidia;Bacteroidales;Prolixibacteraceae;uncultured;	0.973485	0.973485	0.973485	0.969697	0.996212	0.973485	0.973485	0.973485	0.973485	0.969697	0.996212
SILVA (only NR);Bacteria;Bacteroidota;Bacteroidia;Bacteroidales;RH-aaj90h05;	1	1	1	1	1	1	1	1	1	1	1
SILVA (only NR);Bacteria;Bacteroidota;Bacteroidia;Bacteroidales;Rikenellaceae;	0.967121	0.977615	0.945086	0.965373	0.98426	0.967121	0.967121	0.967121	0.967471	0.967121	0.985659
SILVA (only NR);Bacteria;Bacteroidota;Bacteroidia;Bacteroidales;Rikenellaceae;Alistipes;	0.963899	0.980144	0.927798	0.965704	0.974729	0.963899	0.963899	0.963899	0.965704	0.965704	0.978339
SILVA (only NR);Bacteria;Bacteroidota;Bacteroidia;Bacteroidales;Rikenellaceae;Anaerocella;	0.947368	0.894737	0.894737	0.947368	0.947368	0.947368	0.947368	0.947368	0.947368	0.947368	0.947368
SILVA (only NR);Bacteria;Bacteroidota;Bacteroidia;Bacteroidales;Rikenellaceae;Bact-08;	0.833333	0.833333	0.833333	1	0.833333	0.833333	0.833333	0.833333	0.833333	1	0.833333
SILVA (only NR);Bacteria;Bacteroidota;Bacteroidia;Bacteroidales;Rikenellaceae;DMER64;	0.980263	1	0.967105	0.986842	0.993421	0.980263	0.980263	0.980263	0.980263	0.986842	0.993421
SILVA (only NR);Bacteria;Bacteroidota;Bacteroidia;Bacteroidales;Rikenellaceae;M2PB4-61 termite group;	0.863636	1	0.863636	0.863636	1	0.863636	0.863636	0.863636	0.863636	0.863636	1
SILVA (only NR);Bacteria;Bacteroidota;Bacteroidia;Bacteroidales;Rikenellaceae;Mucinivorans;	0.75	1	0.75	0.75	1	0.75	0.75	0.75	0.75	0.75	1
SILVA (only NR);Bacteria;Bacteroidota;Bacteroidia;Bacteroidales;Rikenellaceae;Rikenella;	1	1	1	1	1	1	1	1	1	1	1
SILVA (only NR);Bacteria;Bacteroidota;Bacteroidia;Bacteroidales;Rikenellaceae;Rikenellaceae RC9 gut group;	0.970862	0.983881	0.951023	0.966522	0.986361	0.970862	0.970862	0.970862	0.970862	0.969002	0.987601
SILVA (only NR);Bacteria;Bacteroidota;Bacteroidia;Bacteroidales;Rikenellaceae;S50 wastewater-sludge group;	1	1	1	1	1	1	1	1	1	1	1
SILVA (only NR);Bacteria;Bacteroidota;Bacteroidia;Bacteroidales;Rikenellaceae;SP3-e08;	1	0.947368	1	1	1	1	1	1	1	1	1
SILVA (only NR);Bacteria;Bacteroidota;Bacteroidia;Bacteroidales;Rikenellaceae;U29-B03;	0.947368	1	0.947368	0.947368	1	0.947368	0.947368	0.947368	0.947368	0.947368	1
SILVA (only NR);Bacteria;Bacteroidota;Bacteroidia;Bacteroidales;Rikenellaceae;dgA-11 gut group;	0.911111	0.955556	0.911111	0.911111	0.977778	0.911111	0.911111	0.911111	0.911111	0.911111	0.977778
SILVA (only NR);Bacteria;Bacteroidota;Bacteroidia;Bacteroidales;Rikenellaceae;hoa5-07d05 gut group;	1	1	1	1	1	1	1	1	1	1	1
SILVA (only NR);Bacteria;Bacteroidota;Bacteroidia;Bacteroidales;Rikenellaceae;uncultured;	0.962099	0.938776	0.938776	0.959184	0.985423	0.962099	0.962099	0.962099	0.962099	0.962099	0.985423
SILVA (only NR);Bacteria;Bacteroidota;Bacteroidia;Bacteroidales;Rs-E47 termite group;	0.989899	0.989899	0.989899	0.979798	0.979798	0.989899	0.989899	0.989899	0.989899	0.979798	0.979798
SILVA (only NR);Bacteria;Bacteroidota;Bacteroidia;Bacteroidales;Rs-E47 termite group;GWE2-42-42;	0.987654	0.987654	0.987654	0.975309	0.975309	0.987654	0.987654	0.987654	0.987654	0.975309	0.975309
SILVA (only NR);Bacteria;Bacteroidota;Bacteroidia;Bacteroidales;SB-5;	0.955614	0.97389	0.924282	0.966057	0.960836	0.955614	0.955614	0.955614	0.955614	0.963446	0.966057
SILVA (only NR);Bacteria;Bacteroidota;Bacteroidia;Bacteroidales;Salinivirgaceae;	0.932961	0.988827	0.871508	0.960894	0.927374	0.932961	0.932961	0.932961	0.932961	0.960894	0.938547
SILVA (only NR);Bacteria;Bacteroidota;Bacteroidia;Bacteroidales;Salinivirgaceae;Salinivirga;	0.884615	0.980769	0.826923	1	0.903846	0.884615	0.884615	0.884615	0.884615	1	0.942308
SILVA (only NR);Bacteria;Bacteroidota;Bacteroidia;Bacteroidales;Salinivirgaceae;uncultured;	0.952756	0.992126	0.889764	0.944882	0.937008	0.952756	0.952756	0.952756	0.952756	0.944882	0.937008
SILVA (only NR);Bacteria;Bacteroidota;Bacteroidia;Bacteroidales;Tannerellaceae;	0.963581	0.968134	0.937785	0.972686	0.983308	0.963581	0.963581	0.963581	0.963581	0.977238	0.984825
SILVA (only NR);Bacteria;Bacteroidota;Bacteroidia;Bacteroidales;Tannerellaceae;Candidatus Vestibaculum;	1	0.970588	0.970588	1	1	1	1	1	1	1	1
SILVA (only NR);Bacteria;Bacteroidota;Bacteroidia;Bacteroidales;Tannerellaceae;Macellibacteroides;	0.919355	0.951613	0.870968	0.967742	0.935484	0.919355	0.919355	0.919355	0.919355	0.967742	0.951613
SILVA (only NR);Bacteria;Bacteroidota;Bacteroidia;Bacteroidales;Tannerellaceae;Parabacteroides;	0.963043	0.967391	0.93913	0.965217	0.986957	0.963043	0.963043	0.963043	0.963043	0.971739	0.986957
SILVA (only NR);Bacteria;Bacteroidota;Bacteroidia;Bacteroidales;Tannerellaceae;Tannerella;	0.974359	1	0.948718	1	0.987179	0.974359	0.974359	0.974359	0.974359	1	0.987179
SILVA (only NR);Bacteria;Bacteroidota;Bacteroidia;Bacteroidales;Tannerellaceae;uncultured;	1	0.952381	1	1	1	1	1	1	1	1	1
SILVA (only NR);Bacteria;Bacteroidota;Bacteroidia;Bacteroidales;Williamwhitmaniaceae;	0.980263	0.993421	0.940789	0.980263	0.986842	0.980263	0.980263	0.980263	0.980263	0.980263	0.986842
SILVA (only NR);Bacteria;Bacteroidota;Bacteroidia;Bacteroidales;Williamwhitmaniaceae;Acetobacteroides;	1	0.928571	0.928571	1	1	1	1	1	1	1	1
SILVA (only NR);Bacteria;Bacteroidota;Bacteroidia;Bacteroidales;Williamwhitmaniaceae;BCf9-17 termite group;	1	1	1	1	1	1	1	1	1	1	1
SILVA (only NR);Bacteria;Bacteroidota;Bacteroidia;Bacteroidales;Williamwhitmaniaceae;Blvii28 wastewater-sludge group;	0.96	1	0.893333	0.96	0.973333	0.96	0.96	0.96	0.96	0.96	0.973333
SILVA (only NR);Bacteria;Bacteroidota;Bacteroidia;Bacteroidales;Williamwhitmaniaceae;Rs-D38 termite group;	1	1	1	1	1	1	1	1	1	1	1
SILVA (only NR);Bacteria;Bacteroidota;Bacteroidia;Bacteroidales;Williamwhitmaniaceae;Williamwhitmania;	1	1	1	1	1	1	1	1	1	1	1
SILVA (only NR);Bacteria;Bacteroidota;Bacteroidia;Bacteroidales;Williamwhitmaniaceae;uncultured;	1	1	1	1	1	1	1	1	1	1	1
SILVA (only NR);Bacteria;Bacteroidota;Bacteroidia;Bacteroidales;gir-aah93h0;	1	1	1	1	1	1	1	1	1	1	1
SILVA (only NR);Bacteria;Bacteroidota;Bacteroidia;Bacteroidales;p-251-o5;	0.978417	0.978417	0.964029	0.978417	1	0.971223	0.978417	0.978417	0.978417	0.978417	1
SILVA (only NR);Bacteria;Bacteroidota;Bacteroidia;Bacteroidales;p-2534-18B5 gut group;	1	0.96875	1	1	1	1	1	1	1	1	1
SILVA (only NR);Bacteria;Bacteroidota;Bacteroidia;Bacteroidales;uncultured;	0.971014	1	0.971014	0.971014	0.971014	0.971014	0.971014	0.971014	0.971014	0.971014	0.971014
SILVA (only NR);Bacteria;Bacteroidota;Bacteroidia;Bacteroidales;vadinHA21;	0.75	1	0.75	0.75	1	0.75	0.75	0.75	0.75	0.75	1
SILVA (only NR);Bacteria;Bacteroidota;Bacteroidia;Bacteroidetes VC2.1 Bac22;	0.990654	0.976636	0.981308	0.985981	0.990654	0.990654	0.990654	0.990654	0.990654	0.985981	0.990654
SILVA (only NR);Bacteria;Bacteroidota;Bacteroidia;Chitinophagales;	0.964992	0.989316	0.951353	0.970448	0.987497	0.964765	0.964992	0.964992	0.964992	0.971584	0.989543
SILVA (only NR);Bacteria;Bacteroidota;Bacteroidia;Chitinophagales;37-13;	0.984848	1	0.984848	0.984848	1	0.984848	0.984848	0.984848	0.984848	0.984848	1
SILVA (only NR);Bacteria;Bacteroidota;Bacteroidia;Chitinophagales;Chitinophagaceae;	0.968947	0.991745	0.958333	0.972484	0.991352	0.968553	0.968947	0.968947	0.968947	0.973664	0.991745
SILVA (only NR);Bacteria;Bacteroidota;Bacteroidia;Chitinophagales;Chitinophagaceae;Arachidicoccus;	0.888889	1	0.888889	0.888889	1	0.888889	0.888889	0.888889	0.888889	0.888889	1
SILVA (only NR);Bacteria;Bacteroidota;Bacteroidia;Chitinophagales;Chitinophagaceae;Asinibacterium;	1	1	1	1	1	1	1	1	1	1	1
SILVA (only NR);Bacteria;Bacteroidota;Bacteroidia;Chitinophagales;Chitinophagaceae;Aurantisolimonas;	0.983607	1	0.967213	0.983607	1	0.983607	0.983607	0.983607	0.983607	0.983607	1
SILVA (only NR);Bacteria;Bacteroidota;Bacteroidia;Chitinophagales;Chitinophagaceae;Chitinophaga;	0.965714	0.988571	0.96	0.977143	0.977143	0.965714	0.965714	0.965714	0.965714	0.977143	0.977143
SILVA (only NR);Bacteria;Bacteroidota;Bacteroidia;Chitinophagales;Chitinophagaceae;Cnuella;	1	1	0.96875	1	1	1	1	1	1	1	1
SILVA (only NR);Bacteria;Bacteroidota;Bacteroidia;Chitinophagales;Chitinophagaceae;Crenotalea;	1	1	1	1	1	1	1	1	1	1	1
SILVA (only NR);Bacteria;Bacteroidota;Bacteroidia;Chitinophagales;Chitinophagaceae;Dinghuibacter;	1	0.982456	1	1	1	1	1	1	1	1	1
SILVA (only NR);Bacteria;Bacteroidota;Bacteroidia;Chitinophagales;Chitinophagaceae;Edaphobaculum;	0.989418	0.994709	0.984127	0.989418	1	0.989418	0.989418	0.989418	0.989418	0.989418	1
SILVA (only NR);Bacteria;Bacteroidota;Bacteroidia;Chitinophagales;Chitinophagaceae;Ferruginibacter;	0.961039	0.987013	0.954545	0.961039	0.993506	0.961039	0.961039	0.961039	0.961039	0.961039	0.993506
SILVA (only NR);Bacteria;Bacteroidota;Bacteroidia;Chitinophagales;Chitinophagaceae;Filimonas;	1	1	0.954545	1	1	1	1	1	1	1	1
SILVA (only NR);Bacteria;Bacteroidota;Bacteroidia;Chitinophagales;Chitinophagaceae;Filobacterium;	1	1	1	1	1	1	1	1	1	1	1
SILVA (only NR);Bacteria;Bacteroidota;Bacteroidia;Chitinophagales;Chitinophagaceae;Flaviaesturariibacter;	0.947368	0.947368	0.947368	0.947368	1	0.947368	0.947368	0.947368	0.947368	0.947368	1
SILVA (only NR);Bacteria;Bacteroidota;Bacteroidia;Chitinophagales;Chitinophagaceae;Flavihumibacter;	0.958333	1	0.958333	1	0.958333	0.958333	0.958333	0.958333	0.958333	1	0.958333
SILVA (only NR);Bacteria;Bacteroidota;Bacteroidia;Chitinophagales;Chitinophagaceae;Flavisolibacter;	0.989796	1	0.97449	0.984694	1	0.989796	0.989796	0.989796	0.989796	0.989796	1
SILVA (only NR);Bacteria;Bacteroidota;Bacteroidia;Chitinophagales;Chitinophagaceae;Flavitalea;	0.913043	0.956522	0.913043	0.934783	0.956522	0.913043	0.913043	0.913043	0.913043	0.934783	0.978261
SILVA (only NR);Bacteria;Bacteroidota;Bacteroidia;Chitinophagales;Chitinophagaceae;Haoranjiania;	1	1	1	1	1	1	1	1	1	1	1
SILVA (only NR);Bacteria;Bacteroidota;Bacteroidia;Chitinophagales;Chitinophagaceae;Heliimonas;	0.857143	1	0.857143	1	0.857143	0.857143	0.857143	0.857143	0.857143	1	0.857143
SILVA (only NR);Bacteria;Bacteroidota;Bacteroidia;Chitinophagales;Chitinophagaceae;Hydrobacter;	1	1	1	1	1	1	1	1	1	1	1
SILVA (only NR);Bacteria;Bacteroidota;Bacteroidia;Chitinophagales;Chitinophagaceae;Hydrotalea;	1	1	0.875	1	1	1	1	1	1	1	1
SILVA (only NR);Bacteria;Bacteroidota;Bacteroidia;Chitinophagales;Chitinophagaceae;Lacibacter;	1	1	1	1	1	1	1	1	1	1	1
SILVA (only NR);Bacteria;Bacteroidota;Bacteroidia;Chitinophagales;Chitinophagaceae;Niabella;	0.933333	1	0.916667	0.95	0.983333	0.933333	0.933333	0.933333	0.933333	0.95	0.983333
SILVA (only NR);Bacteria;Bacteroidota;Bacteroidia;Chitinophagales;Chitinophagaceae;Niastella;	0.964912	1	0.964912	0.982456	1	0.964912	0.964912	0.964912	0.964912	0.982456	1
SILVA (only NR);Bacteria;Bacteroidota;Bacteroidia;Chitinophagales;Chitinophagaceae;Niveitalea;	1	1	1	1	1	1	1	1	1	1	1
SILVA (only NR);Bacteria;Bacteroidota;Bacteroidia;Chitinophagales;Chitinophagaceae;Parafilimonas;	0.95	1	0.95	0.95	1	0.95	0.95	0.95	0.95	0.95	1
SILVA (only NR);Bacteria;Bacteroidota;Bacteroidia;Chitinophagales;Chitinophagaceae;Parasediminibacterium;	1	1	1	1	1	1	1	1	1	1	1
SILVA (only NR);Bacteria;Bacteroidota;Bacteroidia;Chitinophagales;Chitinophagaceae;Parasegetibacter;	0.941176	0.941176	0.941176	1	0.941176	0.941176	0.941176	0.941176	0.941176	1	0.941176
SILVA (only NR);Bacteria;Bacteroidota;Bacteroidia;Chitinophagales;Chitinophagaceae;Pseudoflavitalea;	1	1	1	1	1	1	1	1	1	1	1
SILVA (only NR);Bacteria;Bacteroidota;Bacteroidia;Chitinophagales;Chitinophagaceae;Puia;	0.949367	0.987342	0.898734	0.962025	1	0.949367	0.949367	0.949367	0.949367	0.962025	1
SILVA (only NR);Bacteria;Bacteroidota;Bacteroidia;Chitinophagales;Chitinophagaceae;Rurimicrobium;	1	0.833333	1	1	1	1	1	1	1	1	1
SILVA (only NR);Bacteria;Bacteroidota;Bacteroidia;Chitinophagales;Chitinophagaceae;Sediminibacterium;	0.957895	0.968421	0.947368	0.968421	0.989474	0.957895	0.957895	0.957895	0.957895	0.968421	0.989474
SILVA (only NR);Bacteria;Bacteroidota;Bacteroidia;Chitinophagales;Chitinophagaceae;Segetibacter;	0.976562	0.992188	0.960938	0.984375	0.984375	0.976562	0.976562	0.976562	0.976562	0.984375	0.984375
SILVA (only NR);Bacteria;Bacteroidota;Bacteroidia;Chitinophagales;Chitinophagaceae;Taibaiella;	0.949495	1	0.919192	0.949495	0.989899	0.939394	0.949495	0.949495	0.949495	0.949495	0.989899
SILVA (only NR);Bacteria;Bacteroidota;Bacteroidia;Chitinophagales;Chitinophagaceae;Terrimonas;	0.966825	1	0.962085	0.957346	0.981043	0.966825	0.966825	0.966825	0.966825	0.962085	0.981043
SILVA (only NR);Bacteria;Bacteroidota;Bacteroidia;Chitinophagales;Chitinophagaceae;Thermoflavifilum;	0.75	1	0.75	0.75	1	0.75	0.75	0.75	0.75	0.75	1
SILVA (only NR);Bacteria;Bacteroidota;Bacteroidia;Chitinophagales;Chitinophagaceae;UTBCD1;	1	1	1	1	1	1	1	1	1	1	1
SILVA (only NR);Bacteria;Bacteroidota;Bacteroidia;Chitinophagales;Chitinophagaceae;Vibrionimonas;	1	1	1	1	1	1	1	1	1	1	1
SILVA (only NR);Bacteria;Bacteroidota;Bacteroidia;Chitinophagales;Chitinophagaceae;uncultured;	0.970297	0.994059	0.962376	0.972277	0.99604	0.970297	0.970297	0.970297	0.970297	0.974257	0.99604
SILVA (only NR);Bacteria;Bacteroidota;Bacteroidia;Chitinophagales;Saprospiraceae;	0.954064	0.984452	0.932862	0.961131	0.981625	0.954064	0.954064	0.954064	0.954064	0.962544	0.985159
SILVA (only NR);Bacteria;Bacteroidota;Bacteroidia;Chitinophagales;Saprospiraceae;Aureispira;	1	0.962963	0.962963	1	0.962963	1	1	1	1	1	0.962963
SILVA (only NR);Bacteria;Bacteroidota;Bacteroidia;Chitinophagales;Saprospiraceae;Candidatus Aquirestis;	0.925926	0.851852	0.925926	0.962963	0.962963	0.925926	0.925926	0.925926	0.925926	0.962963	0.962963
SILVA (only NR);Bacteria;Bacteroidota;Bacteroidia;Chitinophagales;Saprospiraceae;Haliscomenobacter;	0.852941	0.970588	0.852941	0.911765	0.882353	0.852941	0.852941	0.852941	0.852941	0.911765	0.882353
SILVA (only NR);Bacteria;Bacteroidota;Bacteroidia;Chitinophagales;Saprospiraceae;Lewinella;	0.985294	0.992647	0.970588	0.985294	1	0.985294	0.985294	0.985294	0.985294	0.985294	1
SILVA (only NR);Bacteria;Bacteroidota;Bacteroidia;Chitinophagales;Saprospiraceae;Membranicola;	0.904762	0.952381	0.857143	0.952381	0.904762	0.904762	0.904762	0.904762	0.904762	0.952381	0.904762
SILVA (only NR);Bacteria;Bacteroidota;Bacteroidia;Chitinophagales;Saprospiraceae;OLB8;	1	1	0.944444	1	1	1	1	1	1	1	1
SILVA (only NR);Bacteria;Bacteroidota;Bacteroidia;Chitinophagales;Saprospiraceae;Phaeodactylibacter;	0.938547	0.972067	0.888268	0.944134	0.955307	0.938547	0.938547	0.938547	0.938547	0.955307	0.96648
SILVA (only NR);Bacteria;Bacteroidota;Bacteroidia;Chitinophagales;Saprospiraceae;Portibacter;	0.941176	1	0.941176	0.941176	1	0.941176	0.941176	0.941176	0.941176	0.941176	1
SILVA (only NR);Bacteria;Bacteroidota;Bacteroidia;Chitinophagales;Saprospiraceae;Rubidimonas;	1	1	1	1	1	1	1	1	1	1	1
SILVA (only NR);Bacteria;Bacteroidota;Bacteroidia;Chitinophagales;Saprospiraceae;Saprospira;	1	1	1	1	1	1	1	1	1	1	1
SILVA (only NR);Bacteria;Bacteroidota;Bacteroidia;Chitinophagales;Saprospiraceae;uncultured;	0.954895	0.990099	0.937294	0.960396	0.988999	0.954895	0.954895	0.954895	0.954895	0.960396	0.992299
SILVA (only NR);Bacteria;Bacteroidota;Bacteroidia;Chitinophagales;uncultured;	0.975936	0.989305	0.967914	0.989305	0.981283	0.975936	0.975936	0.975936	0.975936	0.989305	0.989305
SILVA (only NR);Bacteria;Bacteroidota;Bacteroidia;Cytophagales;	0.972572	0.992443	0.961937	0.97733	0.989365	0.972292	0.972572	0.972572	0.972572	0.97817	0.989924
SILVA (only NR);Bacteria;Bacteroidota;Bacteroidia;Cytophagales;Amoebophilaceae;	0.940741	0.962963	0.911111	0.955556	0.977778	0.933333	0.940741	0.940741	0.940741	0.962963	0.977778
SILVA (only NR);Bacteria;Bacteroidota;Bacteroidia;Cytophagales;Amoebophilaceae;Candidatus Amoebophilus;	0.883333	0.933333	0.85	0.916667	0.95	0.866667	0.883333	0.883333	0.883333	0.933333	0.95
SILVA (only NR);Bacteria;Bacteroidota;Bacteroidia;Cytophagales;Amoebophilaceae;Candidatus Cardinium;	1	1	1	1	1	1	1	1	1	1	1
SILVA (only NR);Bacteria;Bacteroidota;Bacteroidia;Cytophagales;Amoebophilaceae;Candidatus Paenicardinium;	1	1	1	1	1	1	1	1	1	1	1
SILVA (only NR);Bacteria;Bacteroidota;Bacteroidia;Cytophagales;Amoebophilaceae;uncultured;	0.976744	0.976744	0.930233	0.976744	1	0.976744	0.976744	0.976744	0.976744	0.976744	1
SILVA (only NR);Bacteria;Bacteroidota;Bacteroidia;Cytophagales;Bernardetiaceae;	0.923077	1	0.846154	1	0.923077	0.923077	0.923077	0.923077	0.923077	1	0.923077
SILVA (only NR);Bacteria;Bacteroidota;Bacteroidia;Cytophagales;Bernardetiaceae;Bernardetia;	1	1	1	1	1	1	1	1	1	1	1
SILVA (only NR);Bacteria;Bacteroidota;Bacteroidia;Cytophagales;Bernardetiaceae;Garritya;	0.5	1	0.5	1	0.5	0.5	0.5	0.5	0.5	1	0.5
SILVA (only NR);Bacteria;Bacteroidota;Bacteroidia;Cytophagales;Bernardetiaceae;Hugenholtzia;	1	1	0.8	1	1	1	1	1	1	1	1
SILVA (only NR);Bacteria;Bacteroidota;Bacteroidia;Cytophagales;Bernardetiaceae;uncultured;	1	1	1	1	1	1	1	1	1	1	1
SILVA (only NR);Bacteria;Bacteroidota;Bacteroidia;Cytophagales;Cyclobacteriaceae;	0.970619	0.995803	0.960126	0.970619	0.990556	0.970619	0.970619	0.970619	0.970619	0.971668	0.990556
SILVA (only NR);Bacteria;Bacteroidota;Bacteroidia;Cytophagales;Cyclobacteriaceae;Algoriphagus;	0.987879	1	0.987879	0.987879	1	0.987879	0.987879	0.987879	0.987879	0.987879	1
SILVA (only NR);Bacteria;Bacteroidota;Bacteroidia;Cytophagales;Cyclobacteriaceae;Anditalea;	1	1	1	1	1	1	1	1	1	1	1
SILVA (only NR);Bacteria;Bacteroidota;Bacteroidia;Cytophagales;Cyclobacteriaceae;Aquiflexum;	1	1	1	1	1	1	1	1	1	1	1
SILVA (only NR);Bacteria;Bacteroidota;Bacteroidia;Cytophagales;Cyclobacteriaceae;Belliella;	1	1	1	1	1	1	1	1	1	1	1
SILVA (only NR);Bacteria;Bacteroidota;Bacteroidia;Cytophagales;Cyclobacteriaceae;Catalinimonas;	1	1	0.916667	0.833333	0.916667	1	1	1	1	0.916667	0.916667
SILVA (only NR);Bacteria;Bacteroidota;Bacteroidia;Cytophagales;Cyclobacteriaceae;Cecembia;	1	1	1	1	1	1	1	1	1	1	1
SILVA (only NR);Bacteria;Bacteroidota;Bacteroidia;Cytophagales;Cyclobacteriaceae;Cesiribacter;	1	1	1	1	1	1	1	1	1	1	1
SILVA (only NR);Bacteria;Bacteroidota;Bacteroidia;Cytophagales;Cyclobacteriaceae;Cyclobacterium;	1	1	0.941176	1	1	1	1	1	1	1	1
SILVA (only NR);Bacteria;Bacteroidota;Bacteroidia;Cytophagales;Cyclobacteriaceae;Echinicola;	1	0.933333	1	1	1	1	1	1	1	1	1
SILVA (only NR);Bacteria;Bacteroidota;Bacteroidia;Cytophagales;Cyclobacteriaceae;Ekhidna;	0.970588	0.970588	0.970588	0.970588	1	0.970588	0.970588	0.970588	0.970588	0.970588	1
SILVA (only NR);Bacteria;Bacteroidota;Bacteroidia;Cytophagales;Cyclobacteriaceae;Fabibacter;	0.958333	1	0.958333	0.958333	1	0.958333	0.958333	0.958333	0.958333	0.958333	1
SILVA (only NR);Bacteria;Bacteroidota;Bacteroidia;Cytophagales;Cyclobacteriaceae;Fontibacter;	1	1	1	1	1	1	1	1	1	1	1
SILVA (only NR);Bacteria;Bacteroidota;Bacteroidia;Cytophagales;Cyclobacteriaceae;Fulvivirga;	0.952381	1	0.952381	0.952381	1	0.952381	0.952381	0.952381	0.952381	0.952381	1
SILVA (only NR);Bacteria;Bacteroidota;Bacteroidia;Cytophagales;Cyclobacteriaceae;Imperialibacter;	0.95	1	0.95	0.95	1	0.95	0.95	0.95	0.95	0.95	1
SILVA (only NR);Bacteria;Bacteroidota;Bacteroidia;Cytophagales;Cyclobacteriaceae;Indibacter;	1	1	1	1	1	1	1	1	1	1	1
SILVA (only NR);Bacteria;Bacteroidota;Bacteroidia;Cytophagales;Cyclobacteriaceae;Litoribacter;	1	1	1	1	1	1	1	1	1	1	1
SILVA (only NR);Bacteria;Bacteroidota;Bacteroidia;Cytophagales;Cyclobacteriaceae;Lunatimonas;	1	1	1	1	1	1	1	1	1	1	1
SILVA (only NR);Bacteria;Bacteroidota;Bacteroidia;Cytophagales;Cyclobacteriaceae;Mariniradius;	1	1	0.75	1	1	1	1	1	1	1	1
SILVA (only NR);Bacteria;Bacteroidota;Bacteroidia;Cytophagales;Cyclobacteriaceae;Marinoscillum;	0.946667	1	0.92	0.946667	0.973333	0.946667	0.946667	0.946667	0.946667	0.946667	0.973333
SILVA (only NR);Bacteria;Bacteroidota;Bacteroidia;Cytophagales;Cyclobacteriaceae;Marivirga;	0.884615	1	0.884615	0.961538	0.923077	0.884615	0.884615	0.884615	0.884615	0.961538	0.923077
SILVA (only NR);Bacteria;Bacteroidota;Bacteroidia;Cytophagales;Cyclobacteriaceae;Mongoliicoccus;	1	1	1	1	1	1	1	1	1	1	1
SILVA (only NR);Bacteria;Bacteroidota;Bacteroidia;Cytophagales;Cyclobacteriaceae;Mongoliitalea;	1	1	1	1	1	1	1	1	1	1	1
SILVA (only NR);Bacteria;Bacteroidota;Bacteroidia;Cytophagales;Cyclobacteriaceae;Nafulsella;	1	1	1	1	1	1	1	1	1	1	1
SILVA (only NR);Bacteria;Bacteroidota;Bacteroidia;Cytophagales;Cyclobacteriaceae;Nitritalea;	1	1	1	1	1	1	1	1	1	1	1
SILVA (only NR);Bacteria;Bacteroidota;Bacteroidia;Cytophagales;Cyclobacteriaceae;Persicobacter;	0.857143	1	0.857143	1	0.857143	0.857143	0.857143	0.857143	0.857143	1	0.857143
SILVA (only NR);Bacteria;Bacteroidota;Bacteroidia;Cytophagales;Cyclobacteriaceae;Reichenbachiella;	1	1	1	1	1	1	1	1	1	1	1
SILVA (only NR);Bacteria;Bacteroidota;Bacteroidia;Cytophagales;Cyclobacteriaceae;Roseivirga;	1	1	1	1	1	1	1	1	1	1	1
SILVA (only NR);Bacteria;Bacteroidota;Bacteroidia;Cytophagales;Cyclobacteriaceae;Shivajiella;	1	1	1	1	1	1	1	1	1	1	1
SILVA (only NR);Bacteria;Bacteroidota;Bacteroidia;Cytophagales;Cyclobacteriaceae;Tunicatimonas;	0.846154	1	0.846154	0.769231	0.846154	0.846154	0.846154	0.846154	0.846154	0.769231	0.846154
SILVA (only NR);Bacteria;Bacteroidota;Bacteroidia;Cytophagales;Cyclobacteriaceae;uncultured;	0.968116	0.994203	0.956522	0.968116	0.997101	0.968116	0.968116	0.968116	0.968116	0.968116	0.997101
SILVA (only NR);Bacteria;Bacteroidota;Bacteroidia;Cytophagales;Cytophagaceae;	0.907692	0.976923	0.9	0.938462	0.976923	0.907692	0.907692	0.907692	0.907692	0.930769	0.976923
SILVA (only NR);Bacteria;Bacteroidota;Bacteroidia;Cytophagales;Cytophagaceae;Cytophaga;	0.960784	0.980392	0.960784	1	0.960784	0.960784	0.960784	0.960784	0.960784	1	0.960784
SILVA (only NR);Bacteria;Bacteroidota;Bacteroidia;Cytophagales;Cytophagaceae;Rhodocytophaga;	0.7	0.933333	0.7	0.733333	1	0.7	0.7	0.7	0.7	0.7	1
SILVA (only NR);Bacteria;Bacteroidota;Bacteroidia;Cytophagales;Cytophagaceae;Siphonobacter;	1	1	1	1	1	1	1	1	1	1	1
SILVA (only NR);Bacteria;Bacteroidota;Bacteroidia;Cytophagales;Cytophagaceae;Sporocytophaga;	0.972222	1	0.944444	1	0.972222	0.972222	0.972222	0.972222	0.972222	1	0.972222
SILVA (only NR);Bacteria;Bacteroidota;Bacteroidia;Cytophagales;Cytophagaceae;uncultured;	1	1	1	1	1	1	1	1	1	1	1
SILVA (only NR);Bacteria;Bacteroidota;Bacteroidia;Cytophagales;Flammeovirgaceae;	0.958763	0.989691	0.958763	0.979381	0.979381	0.958763	0.958763	0.958763	0.958763	0.979381	0.979381
SILVA (only NR);Bacteria;Bacteroidota;Bacteroidia;Cytophagales;Flammeovirgaceae;Algivirga;	1	1	1	1	1	1	1	1	1	1	1
SILVA (only NR);Bacteria;Bacteroidota;Bacteroidia;Cytophagales;Flammeovirgaceae;Flammeovirga;	0.944444	0.972222	0.944444	0.944444	1	0.944444	0.944444	0.944444	0.944444	0.944444	1
SILVA (only NR);Bacteria;Bacteroidota;Bacteroidia;Cytophagales;Flammeovirgaceae;Flexithrix;	0.923077	1	0.923077	1	0.923077	0.923077	0.923077	0.923077	0.923077	1	0.923077
SILVA (only NR);Bacteria;Bacteroidota;Bacteroidia;Cytophagales;Flammeovirgaceae;Limibacter;	1	1	1	1	1	1	1	1	1	1	1
SILVA (only NR);Bacteria;Bacteroidota;Bacteroidia;Cytophagales;Flammeovirgaceae;Luteivirga;	1	1	1	1	1	1	1	1	1	1	1
SILVA (only NR);Bacteria;Bacteroidota;Bacteroidia;Cytophagales;Flammeovirgaceae;Perexilibacter;	1	1	1	1	1	1	1	1	1	1	1
SILVA (only NR);Bacteria;Bacteroidota;Bacteroidia;Cytophagales;Flammeovirgaceae;Rapidithrix;	1	1	1	1	1	1	1	1	1	1	1
SILVA (only NR);Bacteria;Bacteroidota;Bacteroidia;Cytophagales;Flammeovirgaceae;Sediminitomix;	1	1	1	1	1	1	1	1	1	1	1
SILVA (only NR);Bacteria;Bacteroidota;Bacteroidia;Cytophagales;Flammeovirgaceae;uncultured;	1	1	1	1	1	1	1	1	1	1	1
SILVA (only NR);Bacteria;Bacteroidota;Bacteroidia;Cytophagales;Hymenobacteraceae;	0.987751	0.998886	0.979955	0.991091	0.993318	0.987751	0.987751	0.987751	0.987751	0.991091	0.993318
SILVA (only NR);Bacteria;Bacteroidota;Bacteroidia;Cytophagales;Hymenobacteraceae;Adhaeribacter;	0.983051	0.991525	0.983051	0.974576	0.991525	0.983051	0.983051	0.983051	0.983051	0.974576	0.991525
SILVA (only NR);Bacteria;Bacteroidota;Bacteroidia;Cytophagales;Hymenobacteraceae;Hymenobacter;	0.987654	1	0.977072	0.994709	0.991182	0.987654	0.987654	0.987654	0.987654	0.994709	0.991182
SILVA (only NR);Bacteria;Bacteroidota;Bacteroidia;Cytophagales;Hymenobacteraceae;Nibribacter;	0.952381	1	0.952381	0.952381	1	0.952381	0.952381	0.952381	0.952381	0.952381	1
SILVA (only NR);Bacteria;Bacteroidota;Bacteroidia;Cytophagales;Hymenobacteraceae;Pontibacter;	0.994083	1	0.988166	0.994083	1	0.994083	0.994083	0.994083	0.994083	0.994083	1
SILVA (only NR);Bacteria;Bacteroidota;Bacteroidia;Cytophagales;Hymenobacteraceae;Rufibacter;	1	1	1	1	1	1	1	1	1	1	1
SILVA (only NR);Bacteria;Bacteroidota;Bacteroidia;Cytophagales;MWH-CFBk5;	0.925	0.95	0.9	0.925	1	0.925	0.925	0.925	0.925	0.925	1
SILVA (only NR);Bacteria;Bacteroidota;Bacteroidia;Cytophagales;Microscillaceae;	0.969697	0.993939	0.956061	0.974242	0.989394	0.969697	0.969697	0.969697	0.969697	0.975758	0.990909
SILVA (only NR);Bacteria;Bacteroidota;Bacteroidia;Cytophagales;Microscillaceae;Chryseolinea;	1	1	0.984615	1	1	1	1	1	1	1	1
SILVA (only NR);Bacteria;Bacteroidota;Bacteroidia;Cytophagales;Microscillaceae;Eisenibacter;	0.857143	1	0.857143	1	0.857143	0.857143	0.857143	0.857143	0.857143	1	0.857143
SILVA (only NR);Bacteria;Bacteroidota;Bacteroidia;Cytophagales;Microscillaceae;Flexibacter;	1	1	0.882353	1	1	1	1	1	1	1	1
SILVA (only NR);Bacteria;Bacteroidota;Bacteroidia;Cytophagales;Microscillaceae;Microscilla;	0.916667	1	0.916667	1	0.916667	0.916667	0.916667	0.916667	0.916667	1	0.916667
SILVA (only NR);Bacteria;Bacteroidota;Bacteroidia;Cytophagales;Microscillaceae;OLB12;	1	1	1	1	1	1	1	1	1	1	1
SILVA (only NR);Bacteria;Bacteroidota;Bacteroidia;Cytophagales;Microscillaceae;Ohtaekwangia;	1	0.981132	1	1	1	1	1	1	1	1	1
SILVA (only NR);Bacteria;Bacteroidota;Bacteroidia;Cytophagales;Microscillaceae;Thermoflexibacter;	1	1	0.571429	1	0.857143	1	1	1	1	1	1
SILVA (only NR);Bacteria;Bacteroidota;Bacteroidia;Cytophagales;Microscillaceae;uncultured;	0.960954	0.993492	0.954447	0.963124	0.991323	0.960954	0.960954	0.960954	0.960954	0.965293	0.991323
SILVA (only NR);Bacteria;Bacteroidota;Bacteroidia;Cytophagales;Mooreiaceae;	1	1	1	1	1	1	1	1	1	1	1
SILVA (only NR);Bacteria;Bacteroidota;Bacteroidia;Cytophagales;Mooreiaceae;Mooreia;	1	1	1	1	1	1	1	1	1	1	1
SILVA (only NR);Bacteria;Bacteroidota;Bacteroidia;Cytophagales;Raineyaceae;	1	1	1	1	1	1	1	1	1	1	1
SILVA (only NR);Bacteria;Bacteroidota;Bacteroidia;Cytophagales;Raineyaceae;Raineya;	1	1	1	1	1	1	1	1	1	1	1
SILVA (only NR);Bacteria;Bacteroidota;Bacteroidia;Cytophagales;Spirosomaceae;	0.983416	0.988391	0.975124	0.985075	0.99005	0.983416	0.983416	0.983416	0.983416	0.986733	0.991708
SILVA (only NR);Bacteria;Bacteroidota;Bacteroidia;Cytophagales;Spirosomaceae;Arcicella;	1	1	1	1	1	1	1	1	1	1	1
SILVA (only NR);Bacteria;Bacteroidota;Bacteroidia;Cytophagales;Spirosomaceae;Arsenicibacter;	1	1	1	1	1	1	1	1	1	1	1
SILVA (only NR);Bacteria;Bacteroidota;Bacteroidia;Cytophagales;Spirosomaceae;Dyadobacter;	0.984962	0.984962	0.977444	0.992481	0.992481	0.984962	0.984962	0.984962	0.984962	0.992481	0.992481
SILVA (only NR);Bacteria;Bacteroidota;Bacteroidia;Cytophagales;Spirosomaceae;Emticicia;	1	1	1	1	1	1	1	1	1	1	1
SILVA (only NR);Bacteria;Bacteroidota;Bacteroidia;Cytophagales;Spirosomaceae;Fibrella;	1	1	1	1	1	1	1	1	1	1	1
SILVA (only NR);Bacteria;Bacteroidota;Bacteroidia;Cytophagales;Spirosomaceae;Fibrisoma;	1	1	1	1	1	1	1	1	1	1	1
SILVA (only NR);Bacteria;Bacteroidota;Bacteroidia;Cytophagales;Spirosomaceae;Flectobacillus;	1	1	0.947368	0.947368	0.947368	1	1	1	1	0.947368	0.947368
SILVA (only NR);Bacteria;Bacteroidota;Bacteroidia;Cytophagales;Spirosomaceae;Fluviimonas;	1	1	1	1	1	1	1	1	1	1	1
SILVA (only NR);Bacteria;Bacteroidota;Bacteroidia;Cytophagales;Spirosomaceae;Huanghella;	1	1	1	1	1	1	1	1	1	1	1
SILVA (only NR);Bacteria;Bacteroidota;Bacteroidia;Cytophagales;Spirosomaceae;Lacihabitans;	1	0.95	0.95	1	1	1	1	1	1	1	1
SILVA (only NR);Bacteria;Bacteroidota;Bacteroidia;Cytophagales;Spirosomaceae;Larkinella;	1	1	1	1	1	1	1	1	1	1	1
SILVA (only NR);Bacteria;Bacteroidota;Bacteroidia;Cytophagales;Spirosomaceae;Leadbetterella;	0.947368	0.947368	0.947368	0.947368	0.947368	0.947368	0.947368	0.947368	0.947368	1	0.947368
SILVA (only NR);Bacteria;Bacteroidota;Bacteroidia;Cytophagales;Spirosomaceae;Nibrella;	1	1	1	1	1	1	1	1	1	1	1
SILVA (only NR);Bacteria;Bacteroidota;Bacteroidia;Cytophagales;Spirosomaceae;Persicitalea;	1	1	1	1	1	1	1	1	1	1	1
SILVA (only NR);Bacteria;Bacteroidota;Bacteroidia;Cytophagales;Spirosomaceae;Pseudarcicella;	0.9	0.966667	0.866667	0.9	1	0.9	0.9	0.9	0.9	0.9	1
SILVA (only NR);Bacteria;Bacteroidota;Bacteroidia;Cytophagales;Spirosomaceae;Rhabdobacter;	1	1	1	1	1	1	1	1	1	1	1
SILVA (only NR);Bacteria;Bacteroidota;Bacteroidia;Cytophagales;Spirosomaceae;Rudanella;	1	1	1	1	1	1	1	1	1	1	1
SILVA (only NR);Bacteria;Bacteroidota;Bacteroidia;Cytophagales;Spirosomaceae;Runella;	0.916667	0.972222	0.888889	0.916667	0.916667	0.916667	0.916667	0.916667	0.916667	0.916667	0.944444
SILVA (only NR);Bacteria;Bacteroidota;Bacteroidia;Cytophagales;Spirosomaceae;Spirosoma;	1	1	1	1	1	1	1	1	1	1	1
SILVA (only NR);Bacteria;Bacteroidota;Bacteroidia;Cytophagales;Spirosomaceae;Taeseokella;	1	1	1	1	1	1	1	1	1	1	1
SILVA (only NR);Bacteria;Bacteroidota;Bacteroidia;Cytophagales;Spirosomaceae;uncultured;	0.97619	0.97619	0.97619	1	1	0.97619	0.97619	0.97619	0.97619	1	1
SILVA (only NR);Bacteria;Bacteroidota;Bacteroidia;Cytophagales;Thermonemataceae;	1	1	1	1	1	1	1	1	1	1	1
SILVA (only NR);Bacteria;Bacteroidota;Bacteroidia;Cytophagales;Thermonemataceae;Thermonema;	1	1	1	1	1	1	1	1	1	1	1
SILVA (only NR);Bacteria;Bacteroidota;Bacteroidia;Cytophagales;uncultured;	0.947368	1	0.947368	1	0.947368	0.947368	0.947368	0.947368	0.947368	1	0.947368
SILVA (only NR);Bacteria;Bacteroidota;Bacteroidia;Flavobacteriales;	0.973095	0.985064	0.955499	0.976471	0.982404	0.972992	0.973197	0.973197	0.973197	0.976777	0.983427
SILVA (only NR);Bacteria;Bacteroidota;Bacteroidia;Flavobacteriales;Blattabacteriaceae;	0.970037	0.988764	0.962547	0.962547	0.977528	0.970037	0.970037	0.970037	0.970037	0.962547	0.981273
SILVA (only NR);Bacteria;Bacteroidota;Bacteroidia;Flavobacteriales;Blattabacteriaceae;Blattabacterium;	0.913043	1	0.913043	0.913043	1	0.913043	0.913043	0.913043	0.913043	0.913043	1
SILVA (only NR);Bacteria;Bacteroidota;Bacteroidia;Flavobacteriales;Blattabacteriaceae;Candidatus Brownia;	0.857143	0.928571	0.857143	0.857143	1	0.857143	0.857143	0.857143	0.857143	0.857143	1
SILVA (only NR);Bacteria;Bacteroidota;Bacteroidia;Flavobacteriales;Blattabacteriaceae;Candidatus Sulcia;	0.991453	1	0.974359	0.982906	0.974359	0.991453	0.991453	0.991453	0.991453	0.982906	0.974359
SILVA (only NR);Bacteria;Bacteroidota;Bacteroidia;Flavobacteriales;Blattabacteriaceae;Candidatus Uzinura;	0.986486	1	0.986486	0.972973	0.959459	0.986486	0.986486	0.986486	0.986486	0.972973	0.972973
SILVA (only NR);Bacteria;Bacteroidota;Bacteroidia;Flavobacteriales;Blattabacteriaceae;uncultured;	1	1	1	1	1	1	1	1	1	1	1
SILVA (only NR);Bacteria;Bacteroidota;Bacteroidia;Flavobacteriales;Crocinitomicaceae;	0.976744	0.992248	0.971576	0.981912	0.979328	0.976744	0.976744	0.976744	0.976744	0.981912	0.981912
SILVA (only NR);Bacteria;Bacteroidota;Bacteroidia;Flavobacteriales;Crocinitomicaceae;Brumimicrobium;	1	1	1	1	1	1	1	1	1	1	1
SILVA (only NR);Bacteria;Bacteroidota;Bacteroidia;Flavobacteriales;Crocinitomicaceae;Crocinitomix;	0.952381	1	0.940476	0.952381	0.940476	0.952381	0.952381	0.952381	0.952381	0.952381	0.940476
SILVA (only NR);Bacteria;Bacteroidota;Bacteroidia;Flavobacteriales;Crocinitomicaceae;Fluviicola;	0.978261	0.991304	0.973913	0.986957	0.986957	0.978261	0.978261	0.978261	0.978261	0.986957	0.991304
SILVA (only NR);Bacteria;Bacteroidota;Bacteroidia;Flavobacteriales;Crocinitomicaceae;Lishizhenia;	1	1	1	1	1	1	1	1	1	1	1
SILVA (only NR);Bacteria;Bacteroidota;Bacteroidia;Flavobacteriales;Crocinitomicaceae;Salinirepens;	1	1	1	1	1	1	1	1	1	1	1
SILVA (only NR);Bacteria;Bacteroidota;Bacteroidia;Flavobacteriales;Crocinitomicaceae;Wandonia;	1	1	1	1	1	1	1	1	1	1	1
SILVA (only NR);Bacteria;Bacteroidota;Bacteroidia;Flavobacteriales;Crocinitomicaceae;uncultured;	1	0.965517	1	1	1	1	1	1	1	1	1
SILVA (only NR);Bacteria;Bacteroidota;Bacteroidia;Flavobacteriales;Cryomorphaceae;	0.969412	0.978824	0.955294	0.974118	0.985882	0.969412	0.969412	0.969412	0.969412	0.974118	0.985882
SILVA (only NR);Bacteria;Bacteroidota;Bacteroidia;Flavobacteriales;Cryomorphaceae;Cryomorpha;	0.98	0.98	0.92	0.96	0.98	0.98	0.98	0.98	0.98	0.98	0.98
SILVA (only NR);Bacteria;Bacteroidota;Bacteroidia;Flavobacteriales;Cryomorphaceae;Luteibaculum;	1	0.875	1	1	1	1	1	1	1	1	1
SILVA (only NR);Bacteria;Bacteroidota;Bacteroidia;Flavobacteriales;Cryomorphaceae;NS10 marine group;	0.97561	1	0.97561	1	0.97561	0.97561	0.97561	0.97561	0.97561	1	0.97561
SILVA (only NR);Bacteria;Bacteroidota;Bacteroidia;Flavobacteriales;Cryomorphaceae;Owenweeksia;	1	0.970588	0.941176	1	1	1	1	1	1	1	1
SILVA (only NR);Bacteria;Bacteroidota;Bacteroidia;Flavobacteriales;Cryomorphaceae;Phaeocystidibacter;	1	1	1	1	1	1	1	1	1	1	1
SILVA (only NR);Bacteria;Bacteroidota;Bacteroidia;Flavobacteriales;Cryomorphaceae;Vicingus;	0.925373	0.985075	0.925373	0.940299	0.955224	0.925373	0.925373	0.925373	0.925373	0.940299	0.955224
SILVA (only NR);Bacteria;Bacteroidota;Bacteroidia;Flavobacteriales;Cryomorphaceae;uncultured;	0.972093	0.976744	0.967442	0.976744	0.995349	0.972093	0.972093	0.972093	0.972093	0.972093	0.995349
SILVA (only NR);Bacteria;Bacteroidota;Bacteroidia;Flavobacteriales;Flavobacteriaceae;	0.973365	0.985934	0.958103	0.976358	0.982942	0.973216	0.973515	0.973515	0.973515	0.976208	0.98384
SILVA (only NR);Bacteria;Bacteroidota;Bacteroidia;Flavobacteriales;Flavobacteriaceae;Actibacter;	1	1	0.9	0.9	0.9	1	1	1	1	0.95	0.9
SILVA (only NR);Bacteria;Bacteroidota;Bacteroidia;Flavobacteriales;Flavobacteriaceae;Aequorivita;	1	1	0.969697	1	1	1	1	1	1	1	1
SILVA (only NR);Bacteria;Bacteroidota;Bacteroidia;Flavobacteriales;Flavobacteriaceae;Aestuariibaculum;	1	1	1	1	1	1	1	1	1	1	1
SILVA (only NR);Bacteria;Bacteroidota;Bacteroidia;Flavobacteriales;Flavobacteriaceae;Aestuariimonas;	1	1	1	1	1	1	1	1	1	1	1
SILVA (only NR);Bacteria;Bacteroidota;Bacteroidia;Flavobacteriales;Flavobacteriaceae;Aestuariivivens;	1	1	1	1	1	1	1	1	1	1	1
SILVA (only NR);Bacteria;Bacteroidota;Bacteroidia;Flavobacteriales;Flavobacteriaceae;Algibacter;	0.95	1	0.95	0.95	1	0.95	0.95	0.95	0.95	0.95	1
SILVA (only NR);Bacteria;Bacteroidota;Bacteroidia;Flavobacteriales;Flavobacteriaceae;Algitalea;	0.9	1	0.9	1	0.9	0.9	0.9	0.9	0.9	1	0.9
SILVA (only NR);Bacteria;Bacteroidota;Bacteroidia;Flavobacteriales;Flavobacteriaceae;Antarcticibacterium;	1	1	1	1	1	1	1	1	1	1	1
SILVA (only NR);Bacteria;Bacteroidota;Bacteroidia;Flavobacteriales;Flavobacteriaceae;Antarcticimonas;	1	1	1	1	1	1	1	1	1	1	1
SILVA (only NR);Bacteria;Bacteroidota;Bacteroidia;Flavobacteriales;Flavobacteriaceae;Aquibacter;	0.972222	0.990741	0.972222	0.962963	0.990741	0.972222	0.972222	0.972222	0.972222	0.962963	0.990741
SILVA (only NR);Bacteria;Bacteroidota;Bacteroidia;Flavobacteriales;Flavobacteriaceae;Aquimarina;	0.985075	1	0.955224	1	1	0.985075	0.985075	0.985075	0.985075	1	1
SILVA (only NR);Bacteria;Bacteroidota;Bacteroidia;Flavobacteriales;Flavobacteriaceae;Arcticiflavibacter;	1	1	1	1	1	1	1	1	1	1	1
SILVA (only NR);Bacteria;Bacteroidota;Bacteroidia;Flavobacteriales;Flavobacteriaceae;Arenibacter;	1	0.979592	1	1	1	1	1	1	1	1	1
SILVA (only NR);Bacteria;Bacteroidota;Bacteroidia;Flavobacteriales;Flavobacteriaceae;Ascidiimonas;	1	1	1	1	1	1	1	1	1	1	1
SILVA (only NR);Bacteria;Bacteroidota;Bacteroidia;Flavobacteriales;Flavobacteriaceae;Aurantivirga;	1	1	1	1	1	1	1	1	1	1	1
SILVA (only NR);Bacteria;Bacteroidota;Bacteroidia;Flavobacteriales;Flavobacteriaceae;Aureimarina;	1	1	1	1	1	1	1	1	1	1	1
SILVA (only NR);Bacteria;Bacteroidota;Bacteroidia;Flavobacteriales;Flavobacteriaceae;Aureisphaera;	1	1	1	1	1	1	1	1	1	1	1
SILVA (only NR);Bacteria;Bacteroidota;Bacteroidia;Flavobacteriales;Flavobacteriaceae;Aureitalea;	1	1	1	1	1	1	1	1	1	1	1
SILVA (only NR);Bacteria;Bacteroidota;Bacteroidia;Flavobacteriales;Flavobacteriaceae;Aureivirga;	1	1	1	1	1	1	1	1	1	1	1
SILVA (only NR);Bacteria;Bacteroidota;Bacteroidia;Flavobacteriales;Flavobacteriaceae;Bizionia;	0.909091	1	0.909091	0.909091	1	0.909091	0.909091	0.909091	0.909091	0.909091	1
SILVA (only NR);Bacteria;Bacteroidota;Bacteroidia;Flavobacteriales;Flavobacteriaceae;Capnocytophaga;	0.973029	0.970954	0.943983	0.997925	0.989627	0.973029	0.973029	0.973029	0.973029	0.997925	0.991701
SILVA (only NR);Bacteria;Bacteroidota;Bacteroidia;Flavobacteriales;Flavobacteriaceae;Cellulophaga;	0.984127	0.984127	0.952381	0.984127	1	0.984127	0.984127	0.984127	0.984127	0.984127	1
SILVA (only NR);Bacteria;Bacteroidota;Bacteroidia;Flavobacteriales;Flavobacteriaceae;Changchengzhania;	1	1	1	1	1	1	1	1	1	1	1
SILVA (only NR);Bacteria;Bacteroidota;Bacteroidia;Flavobacteriales;Flavobacteriaceae;Citreitalea;	1	1	1	1	1	1	1	1	1	1	1
SILVA (only NR);Bacteria;Bacteroidota;Bacteroidia;Flavobacteriales;Flavobacteriaceae;Coenonia;	0.8	1	0.8	1	0.8	0.8	0.8	0.8	0.8	1	0.8
SILVA (only NR);Bacteria;Bacteroidota;Bacteroidia;Flavobacteriales;Flavobacteriaceae;Confluentibacter;	1	1	1	1	1	1	1	1	1	1	1
SILVA (only NR);Bacteria;Bacteroidota;Bacteroidia;Flavobacteriales;Flavobacteriaceae;Costertonia;	1	1	1	1	1	1	1	1	1	1	1
SILVA (only NR);Bacteria;Bacteroidota;Bacteroidia;Flavobacteriales;Flavobacteriaceae;Croceibacter;	1	1	1	1	1	1	1	1	1	1	1
SILVA (only NR);Bacteria;Bacteroidota;Bacteroidia;Flavobacteriales;Flavobacteriaceae;Croceitalea;	0.9375	1	0.9375	0.9375	1	0.9375	0.9375	0.9375	0.9375	0.9375	1
SILVA (only NR);Bacteria;Bacteroidota;Bacteroidia;Flavobacteriales;Flavobacteriaceae;Dokdonia;	1	1	1	1	0.979167	1	1	1	1	0.979167	0.979167
SILVA (only NR);Bacteria;Bacteroidota;Bacteroidia;Flavobacteriales;Flavobacteriaceae;Eudoraea;	1	0.888889	1	1	1	1	1	1	1	1	1
SILVA (only NR);Bacteria;Bacteroidota;Bacteroidia;Flavobacteriales;Flavobacteriaceae;Euzebyella;	1	1	1	1	1	1	1	1	1	1	1
SILVA (only NR);Bacteria;Bacteroidota;Bacteroidia;Flavobacteriales;Flavobacteriaceae;Flagellimonas;	1	1	1	1	1	1	1	1	1	1	1
SILVA (only NR);Bacteria;Bacteroidota;Bacteroidia;Flavobacteriales;Flavobacteriaceae;Flavicella;	1	1	1	1	1	1	1	1	1	1	1
SILVA (only NR);Bacteria;Bacteroidota;Bacteroidia;Flavobacteriales;Flavobacteriaceae;Flavimarina;	1	1	1	1	1	1	1	1	1	1	1
SILVA (only NR);Bacteria;Bacteroidota;Bacteroidia;Flavobacteriales;Flavobacteriaceae;Flavirhabdus;	1	1	0.933333	1	1	0.933333	1	1	1	1	1
SILVA (only NR);Bacteria;Bacteroidota;Bacteroidia;Flavobacteriales;Flavobacteriaceae;Flavivirga;	1	1	1	1	1	1	1	1	1	1	1
SILVA (only NR);Bacteria;Bacteroidota;Bacteroidia;Flavobacteriales;Flavobacteriaceae;Flavobacterium;	0.969877	0.989959	0.955728	0.971246	0.976267	0.969877	0.970333	0.970333	0.970333	0.970333	0.978092
SILVA (only NR);Bacteria;Bacteroidota;Bacteroidia;Flavobacteriales;Flavobacteriaceae;Formosa;	1	0.971154	0.990385	0.990385	0.990385	1	1	1	1	0.990385	0.990385
SILVA (only NR);Bacteria;Bacteroidota;Bacteroidia;Flavobacteriales;Flavobacteriaceae;Fulvibacter;	1	1	1	1	1	1	1	1	1	1	1
SILVA (only NR);Bacteria;Bacteroidota;Bacteroidia;Flavobacteriales;Flavobacteriaceae;Gaetbulibacter;	1	1	1	1	1	1	1	1	1	1	1
SILVA (only NR);Bacteria;Bacteroidota;Bacteroidia;Flavobacteriales;Flavobacteriaceae;Galbibacter;	1	1	1	1	1	1	1	1	1	1	1
SILVA (only NR);Bacteria;Bacteroidota;Bacteroidia;Flavobacteriales;Flavobacteriaceae;Gangjinia;	1	1	1	1	1	1	1	1	1	1	1
SILVA (only NR);Bacteria;Bacteroidota;Bacteroidia;Flavobacteriales;Flavobacteriaceae;Gelidibacter;	1	1	1	1	1	1	1	1	1	1	1
SILVA (only NR);Bacteria;Bacteroidota;Bacteroidia;Flavobacteriales;Flavobacteriaceae;Geojedonia;	1	1	1	1	1	1	1	1	1	1	1
SILVA (only NR);Bacteria;Bacteroidota;Bacteroidia;Flavobacteriales;Flavobacteriaceae;Gillisia;	1	0.972973	1	1	1	1	1	1	1	1	1
SILVA (only NR);Bacteria;Bacteroidota;Bacteroidia;Flavobacteriales;Flavobacteriaceae;Gilvibacter;	1	1	1	1	1	1	1	1	1	1	1
SILVA (only NR);Bacteria;Bacteroidota;Bacteroidia;Flavobacteriales;Flavobacteriaceae;Gramella;	1	1	0.977273	1	1	1	1	1	1	1	1
SILVA (only NR);Bacteria;Bacteroidota;Bacteroidia;Flavobacteriales;Flavobacteriaceae;Hanstruepera;	1	1	1	1	1	1	1	1	1	1	1
SILVA (only NR);Bacteria;Bacteroidota;Bacteroidia;Flavobacteriales;Flavobacteriaceae;Hoppeia;	1	1	1	1	0.916667	1	1	1	1	1	1
SILVA (only NR);Bacteria;Bacteroidota;Bacteroidia;Flavobacteriales;Flavobacteriaceae;Hwangdonia;	1	1	1	1	1	1	1	1	1	1	1
SILVA (only NR);Bacteria;Bacteroidota;Bacteroidia;Flavobacteriales;Flavobacteriaceae;Hyunsoonleella;	0.818182	1	0.818182	0.818182	1	0.818182	0.818182	0.818182	0.818182	0.818182	1
SILVA (only NR);Bacteria;Bacteroidota;Bacteroidia;Flavobacteriales;Flavobacteriaceae;Ichthyenterobacterium;	1	1	1	1	1	1	1	1	1	1	1
SILVA (only NR);Bacteria;Bacteroidota;Bacteroidia;Flavobacteriales;Flavobacteriaceae;Imtechella;	1	1	1	1	1	1	1	1	1	1	1
SILVA (only NR);Bacteria;Bacteroidota;Bacteroidia;Flavobacteriales;Flavobacteriaceae;Jejudonia;	0.857143	0.857143	0.857143	0.857143	1	0.857143	0.857143	0.857143	0.857143	0.857143	1
SILVA (only NR);Bacteria;Bacteroidota;Bacteroidia;Flavobacteriales;Flavobacteriaceae;Jejuia;	1	1	1	1	1	1	1	1	1	1	1
SILVA (only NR);Bacteria;Bacteroidota;Bacteroidia;Flavobacteriales;Flavobacteriaceae;Joostella;	1	1	1	1	1	1	1	1	1	1	1
SILVA (only NR);Bacteria;Bacteroidota;Bacteroidia;Flavobacteriales;Flavobacteriaceae;Kordia;	1	0.96875	1	1	1	1	1	1	1	1	1
SILVA (only NR);Bacteria;Bacteroidota;Bacteroidia;Flavobacteriales;Flavobacteriaceae;Kriegella;	1	1	1	1	1	1	1	1	1	1	1
SILVA (only NR);Bacteria;Bacteroidota;Bacteroidia;Flavobacteriales;Flavobacteriaceae;Lacinutrix;	1	1	1	1	1	1	1	1	1	1	1
SILVA (only NR);Bacteria;Bacteroidota;Bacteroidia;Flavobacteriales;Flavobacteriaceae;Leeuwenhoekiella;	0.958333	1	0.875	1	0.958333	0.958333	0.958333	0.958333	0.958333	1	0.958333
SILVA (only NR);Bacteria;Bacteroidota;Bacteroidia;Flavobacteriales;Flavobacteriaceae;Leptobacterium;	1	1	1	1	1	1	1	1	1	1	1
SILVA (only NR);Bacteria;Bacteroidota;Bacteroidia;Flavobacteriales;Flavobacteriaceae;Lutibacter;	1	0.985294	1	1	1	1	1	1	1	1	1
SILVA (only NR);Bacteria;Bacteroidota;Bacteroidia;Flavobacteriales;Flavobacteriaceae;Lutimonas;	1	1	1	1	1	1	1	1	1	1	1
SILVA (only NR);Bacteria;Bacteroidota;Bacteroidia;Flavobacteriales;Flavobacteriaceae;Mangrovimonas;	1	1	1	1	1	1	1	1	1	1	1
SILVA (only NR);Bacteria;Bacteroidota;Bacteroidia;Flavobacteriales;Flavobacteriaceae;Maribacter;	0.959677	0.983871	0.943548	0.991935	0.975806	0.959677	0.959677	0.959677	0.959677	0.991935	0.975806
SILVA (only NR);Bacteria;Bacteroidota;Bacteroidia;Flavobacteriales;Flavobacteriaceae;Mariniflexile;	1	1	1	1	1	1	1	1	1	1	1
SILVA (only NR);Bacteria;Bacteroidota;Bacteroidia;Flavobacteriales;Flavobacteriaceae;Maritimimonas;	0.97037	0.992593	0.962963	0.992593	0.992593	0.97037	0.97037	0.97037	0.97037	0.992593	0.992593
SILVA (only NR);Bacteria;Bacteroidota;Bacteroidia;Flavobacteriales;Flavobacteriaceae;Marixanthomonas;	1	1	1	1	1	1	1	1	1	1	1
SILVA (only NR);Bacteria;Bacteroidota;Bacteroidia;Flavobacteriales;Flavobacteriaceae;Meridianimaribacter;	1	1	1	1	1	1	1	1	1	1	1
SILVA (only NR);Bacteria;Bacteroidota;Bacteroidia;Flavobacteriales;Flavobacteriaceae;Mesoflavibacter;	0.95	1	0.95	1	0.95	0.95	0.95	0.95	0.95	1	0.95
SILVA (only NR);Bacteria;Bacteroidota;Bacteroidia;Flavobacteriales;Flavobacteriaceae;Mesonia;	0.88	0.84	0.84	0.88	0.92	0.88	0.88	0.88	0.88	0.88	0.92
SILVA (only NR);Bacteria;Bacteroidota;Bacteroidia;Flavobacteriales;Flavobacteriaceae;Muricauda;	0.990991	0.972973	0.990991	0.981982	0.990991	0.990991	0.990991	0.990991	0.990991	0.990991	0.990991
SILVA (only NR);Bacteria;Bacteroidota;Bacteroidia;Flavobacteriales;Flavobacteriaceae;Muriicola;	1	1	1	1	1	1	1	1	1	1	1
SILVA (only NR);Bacteria;Bacteroidota;Bacteroidia;Flavobacteriales;Flavobacteriaceae;Myroides;	0.966292	0.966292	0.921348	0.977528	0.955056	0.966292	0.966292	0.966292	0.966292	0.977528	0.955056
SILVA (only NR);Bacteria;Bacteroidota;Bacteroidia;Flavobacteriales;Flavobacteriaceae;NS2b marine group;	1	1	1	0.981481	0.981481	1	1	1	1	0.981481	0.981481
SILVA (only NR);Bacteria;Bacteroidota;Bacteroidia;Flavobacteriales;Flavobacteriaceae;NS3a marine group;	1	0.971429	0.942857	1	1	1	1	1	1	1	1
SILVA (only NR);Bacteria;Bacteroidota;Bacteroidia;Flavobacteriales;Flavobacteriaceae;NS4 marine group;	0.986111	0.986111	0.972222	0.979167	0.993056	0.986111	0.986111	0.986111	0.986111	0.979167	0.993056
SILVA (only NR);Bacteria;Bacteroidota;Bacteroidia;Flavobacteriales;Flavobacteriaceae;NS5 marine group;	0.987952	0.983936	0.983936	0.951807	0.963855	0.987952	0.987952	0.987952	0.987952	0.951807	0.963855
SILVA (only NR);Bacteria;Bacteroidota;Bacteroidia;Flavobacteriales;Flavobacteriaceae;Neptunitalea;	1	1	1	1	1	1	1	1	1	1	1
SILVA (only NR);Bacteria;Bacteroidota;Bacteroidia;Flavobacteriales;Flavobacteriaceae;Nonlabens;	0.964286	1	0.946429	0.964286	1	0.964286	0.964286	0.964286	0.964286	0.964286	1
SILVA (only NR);Bacteria;Bacteroidota;Bacteroidia;Flavobacteriales;Flavobacteriaceae;Olleya;	1	0.95	1	0.95	0.95	1	1	1	1	1	0.95
SILVA (only NR);Bacteria;Bacteroidota;Bacteroidia;Flavobacteriales;Flavobacteriaceae;Pibocella;	1	1	1	1	1	1	1	1	1	1	1
SILVA (only NR);Bacteria;Bacteroidota;Bacteroidia;Flavobacteriales;Flavobacteriaceae;Planktosalinus;	1	1	1	1	1	1	1	1	1	1	1
SILVA (only NR);Bacteria;Bacteroidota;Bacteroidia;Flavobacteriales;Flavobacteriaceae;Polaribacter;	0.972376	0.994475	0.955801	0.972376	0.983425	0.972376	0.972376	0.972376	0.972376	0.972376	0.983425
SILVA (only NR);Bacteria;Bacteroidota;Bacteroidia;Flavobacteriales;Flavobacteriaceae;Postechiella;	1	1	1	1	1	1	1	1	1	1	1
SILVA (only NR);Bacteria;Bacteroidota;Bacteroidia;Flavobacteriales;Flavobacteriaceae;Pricia;	0.9	1	0.8	0.9	1	0.9	0.9	0.9	0.9	0.9	1
SILVA (only NR);Bacteria;Bacteroidota;Bacteroidia;Flavobacteriales;Flavobacteriaceae;Pseudofulvibacter;	0.953488	0.992248	0.937984	0.945736	0.953488	0.953488	0.953488	0.953488	0.953488	0.945736	0.953488
SILVA (only NR);Bacteria;Bacteroidota;Bacteroidia;Flavobacteriales;Flavobacteriaceae;Pseudozobellia;	1	1	1	1	1	1	1	1	1	1	1
SILVA (only NR);Bacteria;Bacteroidota;Bacteroidia;Flavobacteriales;Flavobacteriaceae;Psychroflexus;	0.970874	0.980583	0.932039	0.980583	0.990291	0.970874	0.970874	0.970874	0.970874	0.980583	0.990291
SILVA (only NR);Bacteria;Bacteroidota;Bacteroidia;Flavobacteriales;Flavobacteriaceae;Psychroserpens;	1	1	0.972222	0.972222	0.972222	1	1	1	1	0.972222	0.972222
SILVA (only NR);Bacteria;Bacteroidota;Bacteroidia;Flavobacteriales;Flavobacteriaceae;Robiginitalea;	0.934783	1	0.934783	0.956522	0.978261	0.934783	0.934783	0.934783	0.934783	0.956522	0.978261
SILVA (only NR);Bacteria;Bacteroidota;Bacteroidia;Flavobacteriales;Flavobacteriaceae;Sabulilitoribacter;	1	1	1	1	1	1	1	1	1	1	1
SILVA (only NR);Bacteria;Bacteroidota;Bacteroidia;Flavobacteriales;Flavobacteriaceae;Salegentibacter;	0.963415	0.95122	0.926829	0.97561	0.97561	0.963415	0.963415	0.963415	0.963415	0.97561	0.97561
SILVA (only NR);Bacteria;Bacteroidota;Bacteroidia;Flavobacteriales;Flavobacteriaceae;Salinimicrobium;	0.974684	0.974684	0.936709	0.974684	1	0.974684	0.974684	0.974684	0.974684	0.974684	1
SILVA (only NR);Bacteria;Bacteroidota;Bacteroidia;Flavobacteriales;Flavobacteriaceae;Sediminibacter;	1	1	1	1	1	1	1	1	1	1	1
SILVA (only NR);Bacteria;Bacteroidota;Bacteroidia;Flavobacteriales;Flavobacteriaceae;Sediminicola;	1	1	1	1	1	1	1	1	1	1	1
SILVA (only NR);Bacteria;Bacteroidota;Bacteroidia;Flavobacteriales;Flavobacteriaceae;Seonamhaeicola;	1	1	1	1	1	1	1	1	1	1	1
SILVA (only NR);Bacteria;Bacteroidota;Bacteroidia;Flavobacteriales;Flavobacteriaceae;Siansivirga;	1	1	1	1	1	1	1	1	1	1	1
SILVA (only NR);Bacteria;Bacteroidota;Bacteroidia;Flavobacteriales;Flavobacteriaceae;Sinomicrobium;	1	1	1	1	1	1	1	1	1	1	1
SILVA (only NR);Bacteria;Bacteroidota;Bacteroidia;Flavobacteriales;Flavobacteriaceae;Snuella;	1	1	1	1	1	1	1	1	1	1	1
SILVA (only NR);Bacteria;Bacteroidota;Bacteroidia;Flavobacteriales;Flavobacteriaceae;Spongiibacterium;	1	1	1	1	1	1	1	1	1	1	1
SILVA (only NR);Bacteria;Bacteroidota;Bacteroidia;Flavobacteriales;Flavobacteriaceae;Spongiiferula;	1	1	1	1	1	1	1	1	1	1	1
SILVA (only NR);Bacteria;Bacteroidota;Bacteroidia;Flavobacteriales;Flavobacteriaceae;Spongiimicrobium;	1	1	1	1	1	1	1	1	1	1	1
SILVA (only NR);Bacteria;Bacteroidota;Bacteroidia;Flavobacteriales;Flavobacteriaceae;Spongiimonas;	1	1	1	1	1	1	1	1	1	1	1
SILVA (only NR);Bacteria;Bacteroidota;Bacteroidia;Flavobacteriales;Flavobacteriaceae;Spongiivirga;	1	1	1	1	1	1	1	1	1	1	1
SILVA (only NR);Bacteria;Bacteroidota;Bacteroidia;Flavobacteriales;Flavobacteriaceae;Subsaxibacter;	1	1	1	1	1	1	1	1	1	1	1
SILVA (only NR);Bacteria;Bacteroidota;Bacteroidia;Flavobacteriales;Flavobacteriaceae;Subsaximicrobium;	1	1	0.75	1	1	1	1	1	1	1	1
SILVA (only NR);Bacteria;Bacteroidota;Bacteroidia;Flavobacteriales;Flavobacteriaceae;Sungkyunkwania;	1	1	1	1	1	1	1	1	1	1	1
SILVA (only NR);Bacteria;Bacteroidota;Bacteroidia;Flavobacteriales;Flavobacteriaceae;Tamlana;	0.944444	1	0.888889	1	0.944444	0.944444	0.944444	0.944444	0.944444	1	0.944444
SILVA (only NR);Bacteria;Bacteroidota;Bacteroidia;Flavobacteriales;Flavobacteriaceae;Tenacibaculum;	0.991189	0.982379	0.969163	0.995595	1	0.991189	0.991189	0.991189	0.991189	0.995595	1
SILVA (only NR);Bacteria;Bacteroidota;Bacteroidia;Flavobacteriales;Flavobacteriaceae;Ulvibacter;	0.968254	0.952381	0.968254	0.984127	1	0.968254	0.968254	0.968254	0.968254	0.984127	1
SILVA (only NR);Bacteria;Bacteroidota;Bacteroidia;Flavobacteriales;Flavobacteriaceae;Vitellibacter;	0.956522	0.956522	0.956522	0.956522	1	0.956522	0.956522	0.956522	0.956522	0.956522	1
SILVA (only NR);Bacteria;Bacteroidota;Bacteroidia;Flavobacteriales;Flavobacteriaceae;Wenyingzhuangia;	1	1	1	1	1	1	1	1	1	1	1
SILVA (only NR);Bacteria;Bacteroidota;Bacteroidia;Flavobacteriales;Flavobacteriaceae;Winogradskyella;	0.977099	0.984733	0.961832	0.977099	0.984733	0.977099	0.977099	0.977099	0.977099	0.977099	0.984733
SILVA (only NR);Bacteria;Bacteroidota;Bacteroidia;Flavobacteriales;Flavobacteriaceae;Xanthomarina;	0.666667	1	0.666667	0.5	0.5	0.666667	0.666667	0.666667	0.666667	0.5	0.5
SILVA (only NR);Bacteria;Bacteroidota;Bacteroidia;Flavobacteriales;Flavobacteriaceae;Yeosuana;	1	1	1	1	1	1	1	1	1	1	1
SILVA (only NR);Bacteria;Bacteroidota;Bacteroidia;Flavobacteriales;Flavobacteriaceae;Zeaxanthinibacter;	0.954545	1	0.954545	0.954545	1	0.954545	0.954545	0.954545	0.954545	0.954545	1
SILVA (only NR);Bacteria;Bacteroidota;Bacteroidia;Flavobacteriales;Flavobacteriaceae;Zobellia;	0.947368	1	0.947368	0.947368	1	0.947368	0.947368	0.947368	0.947368	0.947368	1
SILVA (only NR);Bacteria;Bacteroidota;Bacteroidia;Flavobacteriales;Flavobacteriaceae;Zunongwangia;	0.9375	1	0.9375	0.9375	1	0.9375	0.9375	0.9375	0.9375	0.9375	1
SILVA (only NR);Bacteria;Bacteroidota;Bacteroidia;Flavobacteriales;Flavobacteriaceae;uncultured;	0.938547	0.98324	0.924581	0.955307	0.988827	0.938547	0.938547	0.938547	0.938547	0.952514	0.988827
SILVA (only NR);Bacteria;Bacteroidota;Bacteroidia;Flavobacteriales;Flavobacteriales Incertae Sedis;	1	1	1	1	1	1	1	1	1	1	1
SILVA (only NR);Bacteria;Bacteroidota;Bacteroidia;Flavobacteriales;Flavobacteriales Incertae Sedis;Ichthyobacterium;	1	1	1	1	1	1	1	1	1	1	1
SILVA (only NR);Bacteria;Bacteroidota;Bacteroidia;Flavobacteriales;NS7 marine group;	0.97619	1	0.97619	0.97619	1	0.97619	0.97619	0.97619	0.97619	0.97619	1
SILVA (only NR);Bacteria;Bacteroidota;Bacteroidia;Flavobacteriales;NS9 marine group;	0.974843	0.983229	0.964361	0.972746	0.993711	0.974843	0.974843	0.974843	0.974843	0.976939	0.993711
SILVA (only NR);Bacteria;Bacteroidota;Bacteroidia;Flavobacteriales;Schleiferiaceae;	1	1	1	1	1	1	1	1	1	1	1
SILVA (only NR);Bacteria;Bacteroidota;Bacteroidia;Flavobacteriales;Schleiferiaceae;Schleiferia;	1	1	1	1	1	1	1	1	1	1	1
SILVA (only NR);Bacteria;Bacteroidota;Bacteroidia;Flavobacteriales;Weeksellaceae;	0.970691	0.979763	0.93231	0.979065	0.975576	0.970691	0.970691	0.970691	0.970691	0.980461	0.976971
SILVA (only NR);Bacteria;Bacteroidota;Bacteroidia;Flavobacteriales;Weeksellaceae;Algoriella;	1	1	1	1	1	1	1	1	1	1	1
SILVA (only NR);Bacteria;Bacteroidota;Bacteroidia;Flavobacteriales;Weeksellaceae;Apibacter;	1	1	1	1	1	1	1	1	1	1	1
SILVA (only NR);Bacteria;Bacteroidota;Bacteroidia;Flavobacteriales;Weeksellaceae;Bergeyella;	0.949275	0.956522	0.884058	0.985507	0.956522	0.949275	0.949275	0.949275	0.949275	0.985507	0.963768
SILVA (only NR);Bacteria;Bacteroidota;Bacteroidia;Flavobacteriales;Weeksellaceae;Candidatus Hemobacterium;	1	1	1	1	1	1	1	1	1	1	1
SILVA (only NR);Bacteria;Bacteroidota;Bacteroidia;Flavobacteriales;Weeksellaceae;Chishuiella;	1	1	0.75	0.75	0.75	1	1	1	1	0.75	0.75
SILVA (only NR);Bacteria;Bacteroidota;Bacteroidia;Flavobacteriales;Weeksellaceae;Chryseobacterium;	0.982667	0.984	0.974667	0.985333	0.984	0.982667	0.982667	0.982667	0.982667	0.985333	0.984
SILVA (only NR);Bacteria;Bacteroidota;Bacteroidia;Flavobacteriales;Weeksellaceae;Cloacibacterium;	0.947137	0.973568	0.810573	0.960352	0.947137	0.947137	0.947137	0.947137	0.947137	0.969163	0.951542
SILVA (only NR);Bacteria;Bacteroidota;Bacteroidia;Flavobacteriales;Weeksellaceae;Cruoricaptor;	1	1	1	1	1	1	1	1	1	1	1
SILVA (only NR);Bacteria;Bacteroidota;Bacteroidia;Flavobacteriales;Weeksellaceae;Elizabethkingia;	0.983871	1	0.951613	1	0.983871	0.983871	0.983871	0.983871	0.983871	1	0.983871
SILVA (only NR);Bacteria;Bacteroidota;Bacteroidia;Flavobacteriales;Weeksellaceae;Empedobacter;	0.903226	0.967742	0.870968	0.967742	0.935484	0.903226	0.903226	0.903226	0.903226	0.967742	0.935484
SILVA (only NR);Bacteria;Bacteroidota;Bacteroidia;Flavobacteriales;Weeksellaceae;Moheibacter;	0.906977	1	0.883721	0.906977	1	0.906977	0.906977	0.906977	0.906977	0.906977	1
SILVA (only NR);Bacteria;Bacteroidota;Bacteroidia;Flavobacteriales;Weeksellaceae;Ornithobacterium;	1	0.972222	0.972222	1	1	1	1	1	1	1	1
SILVA (only NR);Bacteria;Bacteroidota;Bacteroidia;Flavobacteriales;Weeksellaceae;Riemerella;	0.970588	1	0.941176	0.970588	1	0.970588	0.970588	0.970588	0.970588	0.970588	1
SILVA (only NR);Bacteria;Bacteroidota;Bacteroidia;Flavobacteriales;Weeksellaceae;Soonwooa;	1	0.8	1	1	1	1	1	1	1	1	1
SILVA (only NR);Bacteria;Bacteroidota;Bacteroidia;Flavobacteriales;Weeksellaceae;Weeksella;	1	1	1	1	1	1	1	1	1	1	1
SILVA (only NR);Bacteria;Bacteroidota;Bacteroidia;Flavobacteriales;Weeksellaceae;uncultured;	0.985915	0.971831	0.957746	0.985915	0.985915	0.985915	0.985915	0.985915	0.985915	0.985915	0.985915
SILVA (only NR);Bacteria;Bacteroidota;Bacteroidia;ML602M-17;	0.9	1	0.9	0.9	1	0.9	0.9	0.9	0.9	0.9	1
SILVA (only NR);Bacteria;Bacteroidota;Bacteroidia;SM1A07;	0.983051	1	0.966102	0.966102	0.983051	0.983051	0.983051	0.983051	0.983051	0.966102	0.983051
SILVA (only NR);Bacteria;Bacteroidota;Bacteroidia;Sphingobacteriales;	0.971671	0.98619	0.955028	0.973442	0.979462	0.971317	0.971671	0.971671	0.971671	0.974504	0.980878
SILVA (only NR);Bacteria;Bacteroidota;Bacteroidia;Sphingobacteriales;ADurb.Bin408;	1	1	1	1	1	1	1	1	1	1	1
SILVA (only NR);Bacteria;Bacteroidota;Bacteroidia;Sphingobacteriales;AKYH767;	0.981132	1	0.962264	0.990566	0.990566	0.981132	0.981132	0.981132	0.981132	0.990566	1
SILVA (only NR);Bacteria;Bacteroidota;Bacteroidia;Sphingobacteriales;CMW-169;	1	1	1	1	1	1	1	1	1	1	1
SILVA (only NR);Bacteria;Bacteroidota;Bacteroidia;Sphingobacteriales;CWT CU03-E12;	1	1	1	1	1	1	1	1	1	1	1
SILVA (only NR);Bacteria;Bacteroidota;Bacteroidia;Sphingobacteriales;E6aC02;	0.953488	0.988372	0.906977	0.976744	0.94186	0.953488	0.953488	0.953488	0.953488	0.988372	0.953488
SILVA (only NR);Bacteria;Bacteroidota;Bacteroidia;Sphingobacteriales;FFCH9454;	1	1	1	1	1	1	1	1	1	1	1
SILVA (only NR);Bacteria;Bacteroidota;Bacteroidia;Sphingobacteriales;GWF2-29-10;	1	1	1	1	1	1	1	1	1	1	1
SILVA (only NR);Bacteria;Bacteroidota;Bacteroidia;Sphingobacteriales;KD1-131;	1	0.933333	1	1	1	1	1	1	1	1	1
SILVA (only NR);Bacteria;Bacteroidota;Bacteroidia;Sphingobacteriales;KD3-93;	1	1	1	1	1	1	1	1	1	1	1
SILVA (only NR);Bacteria;Bacteroidota;Bacteroidia;Sphingobacteriales;Lentimicrobiaceae;	0.962547	0.975655	0.94382	0.968165	0.983146	0.962547	0.962547	0.962547	0.962547	0.968165	0.985019
SILVA (only NR);Bacteria;Bacteroidota;Bacteroidia;Sphingobacteriales;Lentimicrobiaceae;Lentimicrobium;	0.958647	0.973684	0.93985	0.958647	0.977444	0.958647	0.958647	0.958647	0.958647	0.958647	0.981203
SILVA (only NR);Bacteria;Bacteroidota;Bacteroidia;Sphingobacteriales;LiUU-11-161;	0.95	0.95	0.95	0.95	1	0.95	0.95	0.95	0.95	0.95	1
SILVA (only NR);Bacteria;Bacteroidota;Bacteroidia;Sphingobacteriales;NS11-12 marine group;	0.969388	0.994898	0.954082	0.97449	0.969388	0.969388	0.969388	0.969388	0.969388	0.979592	0.969388
SILVA (only NR);Bacteria;Bacteroidota;Bacteroidia;Sphingobacteriales;S15-21;	1	1	1	1	1	1	1	1	1	1	1
SILVA (only NR);Bacteria;Bacteroidota;Bacteroidia;Sphingobacteriales;S15A-MN91;	0.857143	1	0.857143	0.857143	0.928571	0.857143	0.857143	0.857143	0.857143	0.857143	0.928571
SILVA (only NR);Bacteria;Bacteroidota;Bacteroidia;Sphingobacteriales;SBYC-2600;	1	1	1	1	1	1	1	1	1	1	1
SILVA (only NR);Bacteria;Bacteroidota;Bacteroidia;Sphingobacteriales;ST-12K33;	0.979592	0.979592	0.959184	0.959184	0.959184	0.979592	0.979592	0.979592	0.979592	0.959184	0.959184
SILVA (only NR);Bacteria;Bacteroidota;Bacteroidia;Sphingobacteriales;Sphingobacteriaceae;	0.975184	0.986586	0.958417	0.973172	0.981221	0.974514	0.975184	0.975184	0.975184	0.973843	0.981891
SILVA (only NR);Bacteria;Bacteroidota;Bacteroidia;Sphingobacteriales;Sphingobacteriaceae;Anseongella;	1	1	1	1	1	1	1	1	1	1	1
SILVA (only NR);Bacteria;Bacteroidota;Bacteroidia;Sphingobacteriales;Sphingobacteriaceae;Arcticibacter;	1	1	1	1	1	1	1	1	1	1	1
SILVA (only NR);Bacteria;Bacteroidota;Bacteroidia;Sphingobacteriales;Sphingobacteriaceae;Mucilaginibacter;	0.987055	0.993528	0.977346	0.987055	0.993528	0.987055	0.987055	0.987055	0.987055	0.987055	0.993528
SILVA (only NR);Bacteria;Bacteroidota;Bacteroidia;Sphingobacteriales;Sphingobacteriaceae;Nubsella;	1	1	1	1	1	1	1	1	1	1	1
SILVA (only NR);Bacteria;Bacteroidota;Bacteroidia;Sphingobacteriales;Sphingobacteriaceae;Olivibacter;	1	1	1	1	1	1	1	1	1	1	1
SILVA (only NR);Bacteria;Bacteroidota;Bacteroidia;Sphingobacteriales;Sphingobacteriaceae;Parapedobacter;	0.980392	1	0.980392	0.980392	1	0.980392	0.980392	0.980392	0.980392	0.980392	1
SILVA (only NR);Bacteria;Bacteroidota;Bacteroidia;Sphingobacteriales;Sphingobacteriaceae;Pedobacter;	0.980695	0.984556	0.971042	0.965251	0.976834	0.980695	0.980695	0.980695	0.980695	0.965251	0.976834
SILVA (only NR);Bacteria;Bacteroidota;Bacteroidia;Sphingobacteriales;Sphingobacteriaceae;Pelobium;	1	1	1	1	1	1	1	1	1	1	1
SILVA (only NR);Bacteria;Bacteroidota;Bacteroidia;Sphingobacteriales;Sphingobacteriaceae;Pseudopedobacter;	0.833333	0.944444	0.833333	0.888889	0.944444	0.833333	0.833333	0.833333	0.833333	0.888889	1
SILVA (only NR);Bacteria;Bacteroidota;Bacteroidia;Sphingobacteriales;Sphingobacteriaceae;Pseudosphingobacterium;	1	1	1	1	1	1	1	1	1	1	1
SILVA (only NR);Bacteria;Bacteroidota;Bacteroidia;Sphingobacteriales;Sphingobacteriaceae;Solitalea;	0.970588	0.970588	0.882353	0.970588	0.941176	0.970588	0.970588	0.970588	0.970588	0.970588	0.941176
SILVA (only NR);Bacteria;Bacteroidota;Bacteroidia;Sphingobacteriales;Sphingobacteriaceae;Sphingobacterium;	0.952632	0.978947	0.923684	0.963158	0.971053	0.95	0.952632	0.952632	0.952632	0.965789	0.971053
SILVA (only NR);Bacteria;Bacteroidota;Bacteroidia;Sphingobacteriales;Sphingobacteriaceae;uncultured;	1	1	0.962025	1	1	1	1	1	1	1	1
SILVA (only NR);Bacteria;Bacteroidota;Bacteroidia;Sphingobacteriales;Z4MB62;	1	1	1	1	1	1	1	1	1	1	1
SILVA (only NR);Bacteria;Bacteroidota;Bacteroidia;Sphingobacteriales;env.OPS 17;	0.966981	0.995283	0.957547	0.976415	0.971698	0.966981	0.966981	0.966981	0.966981	0.976415	0.971698
SILVA (only NR);Bacteria;Bacteroidota;Bacteroidia;Sphingobacteriales;s74e-6049;	1	1	1	1	1	1	1	1	1	1	1
SILVA (only NR);Bacteria;Bacteroidota;Bacteroidia;Sphingobacteriales;uncultured;	1	1	1	1	1	1	1	1	1	1	1
SILVA (only NR);Bacteria;Bacteroidota;Chlorobia;	0.96732	0.993464	0.960784	0.973856	0.993464	0.96732	0.96732	0.96732	0.96732	0.973856	0.993464
SILVA (only NR);Bacteria;Bacteroidota;Chlorobia;Chlorobiales;	0.96732	0.993464	0.960784	0.973856	0.993464	0.96732	0.96732	0.96732	0.96732	0.973856	0.993464
SILVA (only NR);Bacteria;Bacteroidota;Chlorobia;Chlorobiales;Chlorobiaceae;	0.970149	0.992537	0.962687	0.970149	1	0.970149	0.970149	0.970149	0.970149	0.970149	1
SILVA (only NR);Bacteria;Bacteroidota;Chlorobia;Chlorobiales;Chlorobiaceae;Chlorobaculum;	0.973684	1	0.973684	0.973684	1	0.973684	0.973684	0.973684	0.973684	0.973684	1
SILVA (only NR);Bacteria;Bacteroidota;Chlorobia;Chlorobiales;Chlorobiaceae;Chlorobium;	0.971429	0.985714	0.971429	0.971429	1	0.971429	0.971429	0.971429	0.971429	0.971429	1
SILVA (only NR);Bacteria;Bacteroidota;Chlorobia;Chlorobiales;Chlorobiaceae;Prosthecochloris;	0.956522	1	0.913043	0.956522	1	0.956522	0.956522	0.956522	0.956522	0.956522	1
SILVA (only NR);Bacteria;Bacteroidota;Chlorobia;Chlorobiales;Chlorobiaceae;uncultured;	1	1	1	1	1	1	1	1	1	1	1
SILVA (only NR);Bacteria;Bacteroidota;Chlorobia;Chlorobiales;Chloroherpetonaceae;	0.947368	1	0.947368	1	0.947368	0.947368	0.947368	0.947368	0.947368	1	0.947368
SILVA (only NR);Bacteria;Bacteroidota;Chlorobia;Chlorobiales;Chloroherpetonaceae;Chloroherpeton;	1	1	1	1	1	1	1	1	1	1	1
SILVA (only NR);Bacteria;Bacteroidota;Chlorobia;Chlorobiales;Chloroherpetonaceae;GBChlB;	0.933333	1	0.933333	1	0.933333	0.933333	0.933333	0.933333	0.933333	1	0.933333
SILVA (only NR);Bacteria;Bacteroidota;Ignavibacteria;	0.971631	0.98227	0.953901	0.957447	0.968085	0.971631	0.971631	0.971631	0.971631	0.957447	0.968085
SILVA (only NR);Bacteria;Bacteroidota;Ignavibacteria;Ignavibacteriales;	0.971631	0.98227	0.953901	0.957447	0.968085	0.971631	0.971631	0.971631	0.971631	0.957447	0.968085
SILVA (only NR);Bacteria;Bacteroidota;Ignavibacteria;Ignavibacteriales;BSN166;	1	0.833333	1	1	1	1	1	1	1	1	1
SILVA (only NR);Bacteria;Bacteroidota;Ignavibacteria;Ignavibacteriales;BSV40;	1	1	1	1	1	1	1	1	1	1	1
SILVA (only NR);Bacteria;Bacteroidota;Ignavibacteria;Ignavibacteriales;Ignavibacteriaceae;	0.973684	0.986842	0.921053	0.907895	0.881579	0.973684	0.973684	0.973684	0.973684	0.907895	0.881579
SILVA (only NR);Bacteria;Bacteroidota;Ignavibacteria;Ignavibacteriales;Ignavibacteriaceae;Ignavibacterium;	0.973684	0.986842	0.921053	0.907895	0.881579	0.973684	0.973684	0.973684	0.973684	0.907895	0.881579
SILVA (only NR);Bacteria;Bacteroidota;Ignavibacteria;Ignavibacteriales;LD-RB-34;	1	1	1	1	1	1	1	1	1	1	1
SILVA (only NR);Bacteria;Bacteroidota;Ignavibacteria;Ignavibacteriales;Melioribacteraceae;	0.958904	1	0.958904	0.958904	1	0.958904	0.958904	0.958904	0.958904	0.958904	1
SILVA (only NR);Bacteria;Bacteroidota;Ignavibacteria;Ignavibacteriales;Melioribacteraceae;IheB3-7;	0.949153	1	0.949153	0.949153	1	0.949153	0.949153	0.949153	0.949153	0.949153	1
SILVA (only NR);Bacteria;Bacteroidota;Ignavibacteria;Ignavibacteriales;Melioribacteraceae;Melioribacter;	1	1	1	1	1	1	1	1	1	1	1
SILVA (only NR);Bacteria;Bacteroidota;Ignavibacteria;Ignavibacteriales;PHOS-HE36;	0.970149	0.985075	0.970149	0.985075	1	0.970149	0.970149	0.970149	0.970149	0.985075	1
SILVA (only NR);Bacteria;Bacteroidota;Ignavibacteria;Ignavibacteriales;SM1H02;	1	1	1	1	1	1	1	1	1	1	1
SILVA (only NR);Bacteria;Bacteroidota;Ignavibacteria;Ignavibacteriales;SR-FBR-L83;	0.95	0.9	0.9	0.95	1	0.95	0.95	0.95	0.95	0.95	1
SILVA (only NR);Bacteria;Bacteroidota;Ignavibacteria;Ignavibacteriales;UA-50;	1	1	1	1	1	1	1	1	1	1	1
SILVA (only NR);Bacteria;Bacteroidota;Kapabacteria;	0.96748	0.995935	0.963415	0.96748	1	0.96748	0.96748	0.96748	0.96748	0.96748	1
SILVA (only NR);Bacteria;Bacteroidota;Kapabacteria;Kapabacteriales;	0.96748	0.995935	0.963415	0.96748	1	0.96748	0.96748	0.96748	0.96748	0.96748	1
SILVA (only NR);Bacteria;Bacteroidota;Kryptonia;	0.958824	0.988235	0.952941	0.947059	0.982353	0.958824	0.958824	0.958824	0.958824	0.947059	0.982353
SILVA (only NR);Bacteria;Bacteroidota;Kryptonia;Kryptoniales;	0.958824	0.988235	0.952941	0.947059	0.982353	0.958824	0.958824	0.958824	0.958824	0.947059	0.982353
SILVA (only NR);Bacteria;Bacteroidota;Kryptonia;Kryptoniales;BSV26;	0.953333	0.993333	0.946667	0.94	0.98	0.953333	0.953333	0.953333	0.953333	0.94	0.98
SILVA (only NR);Bacteria;Bacteroidota;Kryptonia;Kryptoniales;Kryptoniaceae;	1	1	1	1	1	1	1	1	1	1	1
SILVA (only NR);Bacteria;Bacteroidota;Kryptonia;Kryptoniales;Kryptoniaceae;Candidatus Chrysopegis;	1	1	1	1	1	1	1	1	1	1	1
SILVA (only NR);Bacteria;Bacteroidota;Kryptonia;Kryptoniales;Kryptoniaceae;Candidatus Kryptobacter;	1	1	1	1	1	1	1	1	1	1	1
SILVA (only NR);Bacteria;Bacteroidota;Kryptonia;Kryptoniales;Kryptoniaceae;Candidatus Kryptonium;	1	1	1	1	1	1	1	1	1	1	1
SILVA (only NR);Bacteria;Bacteroidota;Kryptonia;Kryptoniales;Kryptoniaceae;Candidatus Thermokryptus;	1	1	1	1	1	1	1	1	1	1	1
SILVA (only NR);Bacteria;Bacteroidota;Kryptonia;Kryptoniales;MSB-3C8;	1	0.923077	1	1	1	1	1	1	1	1	1
SILVA (only NR);Bacteria;Bacteroidota;OC31;	0.75	1	0.75	0.875	0.875	0.75	0.75	0.75	0.75	0.875	0.875
SILVA (only NR);Bacteria;Bacteroidota;Rhodothermia;	0.966698	0.983825	0.946717	0.977165	0.976689	0.965747	0.966698	0.966698	0.966698	0.981922	0.977165
SILVA (only NR);Bacteria;Bacteroidota;Rhodothermia;Balneolales;	0.974359	0.988604	0.965812	0.982906	0.994302	0.974359	0.974359	0.974359	0.974359	0.982906	0.994302
SILVA (only NR);Bacteria;Bacteroidota;Rhodothermia;Balneolales;Balneolaceae;	0.974359	0.988604	0.965812	0.982906	0.994302	0.974359	0.974359	0.974359	0.974359	0.982906	0.994302
SILVA (only NR);Bacteria;Bacteroidota;Rhodothermia;Balneolales;Balneolaceae;A815;	1	1	1	1	1	1	1	1	1	1	1
SILVA (only NR);Bacteria;Bacteroidota;Rhodothermia;Balneolales;Balneolaceae;Aliifodinibius;	1	0.923077	1	1	1	1	1	1	1	1	1
SILVA (only NR);Bacteria;Bacteroidota;Rhodothermia;Balneolales;Balneolaceae;B2706-C7;	1	1	1	1	1	1	1	1	1	1	1
SILVA (only NR);Bacteria;Bacteroidota;Rhodothermia;Balneolales;Balneolaceae;Balneola;	0.973684	0.973684	0.973684	1	0.973684	0.973684	0.973684	0.973684	0.973684	1	0.973684
SILVA (only NR);Bacteria;Bacteroidota;Rhodothermia;Balneolales;Balneolaceae;CK06-06-Mud-MAS4B-21;	1	1	1	1	1	1	1	1	1	1	1
SILVA (only NR);Bacteria;Bacteroidota;Rhodothermia;Balneolales;Balneolaceae;F1-37X2;	1	1	1	1	1	1	1	1	1	1	1
SILVA (only NR);Bacteria;Bacteroidota;Rhodothermia;Balneolales;Balneolaceae;Fodinibius;	1	1	1	1	1	1	1	1	1	1	1
SILVA (only NR);Bacteria;Bacteroidota;Rhodothermia;Balneolales;Balneolaceae;Gracilimonas;	0.975	0.975	0.975	1	0.975	0.975	0.975	0.975	0.975	1	0.975
SILVA (only NR);Bacteria;Bacteroidota;Rhodothermia;Balneolales;Balneolaceae;HK-RBC54;	1	1	1	1	1	1	1	1	1	1	1
SILVA (only NR);Bacteria;Bacteroidota;Rhodothermia;Balneolales;Balneolaceae;MAT-CR-P4-C12;	1	1	1	1	1	1	1	1	1	1	1
SILVA (only NR);Bacteria;Bacteroidota;Rhodothermia;Balneolales;Balneolaceae;ML310M-34;	1	1	1	1	1	1	1	1	1	1	1
SILVA (only NR);Bacteria;Bacteroidota;Rhodothermia;Balneolales;Balneolaceae;Rhodohalobacter;	0.8	1	0.8	0.8	1	0.8	0.8	0.8	0.8	0.8	1
SILVA (only NR);Bacteria;Bacteroidota;Rhodothermia;Balneolales;Balneolaceae;Soortia;	1	1	1	1	1	1	1	1	1	1	1
SILVA (only NR);Bacteria;Bacteroidota;Rhodothermia;Balneolales;Balneolaceae;uncultured;	0.970443	0.995074	0.955665	0.975369	1	0.970443	0.970443	0.970443	0.970443	0.975369	1
SILVA (only NR);Bacteria;Bacteroidota;Rhodothermia;Rhodothermales;	0.965163	0.982867	0.94289	0.976014	0.973158	0.964021	0.965163	0.965163	0.965163	0.981725	0.973729
SILVA (only NR);Bacteria;Bacteroidota;Rhodothermia;Rhodothermales;Rhodothermaceae;	0.965163	0.982867	0.94289	0.976014	0.973158	0.964021	0.965163	0.965163	0.965163	0.981725	0.973729
SILVA (only NR);Bacteria;Bacteroidota;Rhodothermia;Rhodothermales;Rhodothermaceae;Longimonas;	1	0.875	1	1	1	1	1	1	1	1	1
SILVA (only NR);Bacteria;Bacteroidota;Rhodothermia;Rhodothermales;Rhodothermaceae;Natronotalea;	1	1	1	1	1	1	1	1	1	1	1
SILVA (only NR);Bacteria;Bacteroidota;Rhodothermia;Rhodothermales;Rhodothermaceae;Rhodothermus;	1	1	0.833333	1	1	1	1	1	1	1	1
SILVA (only NR);Bacteria;Bacteroidota;Rhodothermia;Rhodothermales;Rhodothermaceae;Rubricoccus;	1	1	1	1	1	1	1	1	1	1	1
SILVA (only NR);Bacteria;Bacteroidota;Rhodothermia;Rhodothermales;Rhodothermaceae;Rubrivirga;	1	1	1	1	1	1	1	1	1	1	1
SILVA (only NR);Bacteria;Bacteroidota;Rhodothermia;Rhodothermales;Rhodothermaceae;Salinibacter;	0.967928	0.982681	0.946119	0.980115	0.971135	0.966645	0.967928	0.967928	0.967928	0.985888	0.971777
SILVA (only NR);Bacteria;Bacteroidota;Rhodothermia;Rhodothermales;Rhodothermaceae;Salisaeta;	1	1	1	1	1	1	1	1	1	1	1
SILVA (only NR);Bacteria;Bacteroidota;Rhodothermia;Rhodothermales;Rhodothermaceae;uncultured;	0.931298	0.984733	0.916031	0.931298	0.984733	0.931298	0.931298	0.931298	0.931298	0.938931	0.984733
SILVA (only NR);Bacteria;Bacteroidota;SJA-28;	0.958333	1	0.958333	0.96875	0.989583	0.958333	0.958333	0.958333	0.958333	0.958333	0.989583
SILVA (only NR);Bacteria;Bdellovibrionota;	0.981381	0.989189	0.970571	0.984384	0.98979	0.980781	0.981381	0.981381	0.981381	0.984384	0.99039
SILVA (only NR);Bacteria;Bdellovibrionota;Bdellovibrionia;	0.980257	0.989141	0.969398	0.983218	0.987167	0.980257	0.980257	0.980257	0.980257	0.983218	0.988154
SILVA (only NR);Bacteria;Bdellovibrionota;Bdellovibrionia;Bacteriovoracales;	0.986188	0.991713	0.966851	0.991713	0.98895	0.986188	0.986188	0.986188	0.986188	0.991713	0.991713
SILVA (only NR);Bacteria;Bdellovibrionota;Bdellovibrionia;Bacteriovoracales;Bacteriovoracaceae;	0.986188	0.991713	0.966851	0.991713	0.98895	0.986188	0.986188	0.986188	0.986188	0.991713	0.991713
SILVA (only NR);Bacteria;Bdellovibrionota;Bdellovibrionia;Bacteriovoracales;Bacteriovoracaceae;Bacteriovorax;	1	1	1	0.964286	0.964286	1	1	1	1	0.964286	0.964286
SILVA (only NR);Bacteria;Bdellovibrionota;Bdellovibrionia;Bacteriovoracales;Bacteriovoracaceae;Halobacteriovorax;	0.970297	1	0.970297	0.990099	0.990099	0.970297	0.970297	0.970297	0.970297	0.990099	0.990099
SILVA (only NR);Bacteria;Bdellovibrionota;Bdellovibrionia;Bacteriovoracales;Bacteriovoracaceae;Peredibacter;	0.993506	0.980519	0.967532	0.993506	0.993506	0.993506	0.993506	0.993506	0.993506	0.993506	0.993506
SILVA (only NR);Bacteria;Bdellovibrionota;Bdellovibrionia;Bacteriovoracales;Bacteriovoracaceae;uncultured;	0.986842	1	0.947368	1	0.986842	0.986842	0.986842	0.986842	0.986842	1	1
SILVA (only NR);Bacteria;Bdellovibrionota;Bdellovibrionia;Bdellovibrionales;	0.976959	0.987711	0.970814	0.978495	0.986175	0.976959	0.976959	0.976959	0.976959	0.978495	0.986175
SILVA (only NR);Bacteria;Bdellovibrionota;Bdellovibrionia;Bdellovibrionales;Bdellovibrionaceae;	0.976959	0.987711	0.970814	0.978495	0.986175	0.976959	0.976959	0.976959	0.976959	0.978495	0.986175
SILVA (only NR);Bacteria;Bdellovibrionota;Bdellovibrionia;Bdellovibrionales;Bdellovibrionaceae;Bdellovibrio;	0.973913	0.988406	0.965217	0.976812	0.991304	0.973913	0.973913	0.973913	0.973913	0.976812	0.991304
SILVA (only NR);Bacteria;Bdellovibrionota;Bdellovibrionia;Bdellovibrionales;Bdellovibrionaceae;OM27 clade;	0.980263	0.986842	0.976974	0.980263	0.980263	0.980263	0.980263	0.980263	0.980263	0.980263	0.980263
SILVA (only NR);Bacteria;Bdellovibrionota;Bdellovibrionia;Bdellovibrionales;Bdellovibrionaceae;uncultured;	1	1	1	1	1	1	1	1	1	1	1
SILVA (only NR);Bacteria;Bdellovibrionota;Oligoflexia;	0.983129	0.989264	0.972393	0.986196	0.993865	0.981595	0.983129	0.983129	0.983129	0.986196	0.993865
SILVA (only NR);Bacteria;Bdellovibrionota;Oligoflexia;0319-6G20;	0.981183	0.986559	0.967742	0.986559	0.989247	0.978495	0.981183	0.981183	0.981183	0.986559	0.989247
SILVA (only NR);Bacteria;Bdellovibrionota;Oligoflexia;053A03-B-DI-P58;	0.928571	0.964286	0.892857	0.928571	1	0.928571	0.928571	0.928571	0.928571	0.928571	1
SILVA (only NR);Bacteria;Bdellovibrionota;Oligoflexia;Oligoflexales;	0.990868	0.995434	0.986301	0.990868	1	0.990868	0.990868	0.990868	0.990868	0.990868	1
SILVA (only NR);Bacteria;Bdellovibrionota;Oligoflexia;Oligoflexales;Oligoflexus;	1	1	1	1	1	1	1	1	1	1	1
SILVA (only NR);Bacteria;Bdellovibrionota;Oligoflexia;Oligoflexales;Pseudobacteriovorax;	1	1	1	1	1	1	1	1	1	1	1
SILVA (only NR);Bacteria;Bdellovibrionota;Oligoflexia;Oligoflexales;uncultured;	0.988764	0.994382	0.983146	0.988764	1	0.988764	0.988764	0.988764	0.988764	0.988764	1
SILVA (only NR);Bacteria;Bdellovibrionota;Oligoflexia;Silvanigrellales;	1	1	1	1	1	1	1	1	1	1	1
SILVA (only NR);Bacteria;Bdellovibrionota;Oligoflexia;Silvanigrellales;Silvanigrellaceae;	1	1	1	1	1	1	1	1	1	1	1
SILVA (only NR);Bacteria;Bdellovibrionota;Oligoflexia;Silvanigrellales;Silvanigrellaceae;Candidatus Turbabacter;	1	1	1	1	1	1	1	1	1	1	1
SILVA (only NR);Bacteria;Bdellovibrionota;Oligoflexia;Silvanigrellales;Silvanigrellaceae;Silvanigrella;	1	1	1	1	1	1	1	1	1	1	1
SILVA (only NR);Bacteria;Bdellovibrionota;Oligoflexia;Silvanigrellales;Silvanigrellaceae;uncultured;	1	1	1	1	1	1	1	1	1	1	1
SILVA (only NR);Bacteria;Bdellovibrionota;Oligoflexia;uncultured;	1	1	1	1	1	1	1	1	1	1	1
SILVA (only NR);Bacteria;CK-2C2-2;	0.909091	1	0.909091	0.909091	1	0.909091	0.909091	0.909091	0.909091	0.909091	1
SILVA (only NR);Bacteria;Caldatribacteriota;	0.971867	0.982097	0.953964	0.961637	0.987212	0.966752	0.971867	0.971867	0.971867	0.966752	0.987212
SILVA (only NR);Bacteria;Caldatribacteriota;Caldatribacteriia;	1	1	1	1	1	1	1	1	1	1	1
SILVA (only NR);Bacteria;Caldatribacteriota;Caldatribacteriia;Caldatribacteriales;	1	1	1	1	1	1	1	1	1	1	1
SILVA (only NR);Bacteria;Caldatribacteriota;Caldatribacteriia;Caldatribacteriales;Caldatribacteriaceae;	1	1	1	1	1	1	1	1	1	1	1
SILVA (only NR);Bacteria;Caldatribacteriota;Caldatribacteriia;Caldatribacteriales;Caldatribacteriaceae;Candidatus Caldatribacterium;	1	1	1	1	1	1	1	1	1	1	1
SILVA (only NR);Bacteria;Caldatribacteriota;JS1;	0.96793	0.979592	0.947522	0.956268	0.985423	0.962099	0.96793	0.96793	0.96793	0.962099	0.985423
SILVA (only NR);Bacteria;Caldisericota;	0.949495	0.989899	0.89899	0.989899	0.949495	0.949495	0.949495	0.949495	0.949495	0.989899	0.959596
SILVA (only NR);Bacteria;Caldisericota;Caldisericia;	0.949495	0.989899	0.89899	0.989899	0.949495	0.949495	0.949495	0.949495	0.949495	0.989899	0.959596
SILVA (only NR);Bacteria;Caldisericota;Caldisericia;Caldisericales;	0.949495	0.989899	0.89899	0.989899	0.949495	0.949495	0.949495	0.949495	0.949495	0.989899	0.959596
SILVA (only NR);Bacteria;Caldisericota;Caldisericia;Caldisericales;Caldisericaceae;	1	1	0.969697	1	1	1	1	1	1	1	1
SILVA (only NR);Bacteria;Caldisericota;Caldisericia;Caldisericales;Caldisericaceae;Caldisericum;	1	1	0.969697	1	1	1	1	1	1	1	1
SILVA (only NR);Bacteria;Caldisericota;Caldisericia;Caldisericales;LF045;	0.965517	1	0.862069	1	0.931034	0.965517	0.965517	0.965517	0.965517	1	0.965517
SILVA (only NR);Bacteria;Caldisericota;Caldisericia;Caldisericales;TTA-B15;	1	1	1	1	1	1	1	1	1	1	1
SILVA (only NR);Bacteria;Caldisericota;Caldisericia;Caldisericales;TTA-B1;	0.764706	0.941176	0.764706	0.941176	0.823529	0.764706	0.764706	0.764706	0.764706	0.941176	0.823529
SILVA (only NR);Bacteria;Caldisericota;Caldisericia;Caldisericales;WCHB1-02;	1	1	0.941176	1	1	1	1	1	1	1	1
SILVA (only NR);Bacteria;Calditrichota;	0.949324	0.972973	0.922297	0.942568	0.972973	0.949324	0.952703	0.952703	0.952703	0.945946	0.976351
SILVA (only NR);Bacteria;Calditrichota;Calditrichia;	0.949324	0.972973	0.922297	0.942568	0.972973	0.949324	0.952703	0.952703	0.952703	0.945946	0.976351
SILVA (only NR);Bacteria;Calditrichota;Calditrichia;Calditrichales;	0.949324	0.972973	0.922297	0.942568	0.972973	0.949324	0.952703	0.952703	0.952703	0.945946	0.976351
SILVA (only NR);Bacteria;Calditrichota;Calditrichia;Calditrichales;Calditrichaceae;	0.949324	0.972973	0.922297	0.942568	0.972973	0.949324	0.952703	0.952703	0.952703	0.945946	0.976351
SILVA (only NR);Bacteria;Calditrichota;Calditrichia;Calditrichales;Calditrichaceae;Caldithrix;	1	0.956522	1	1	1	1	1	1	1	1	1
SILVA (only NR);Bacteria;Calditrichota;Calditrichia;Calditrichales;Calditrichaceae;Calorithrix;	1	1	1	1	1	1	1	1	1	1	1
SILVA (only NR);Bacteria;Calditrichota;Calditrichia;Calditrichales;Calditrichaceae;JdFR-76;	1	1	0.958333	0.958333	1	1	1	1	1	1	1
SILVA (only NR);Bacteria;Calditrichota;Calditrichia;Calditrichales;Calditrichaceae;SM23-31;	0.967742	1	0.967742	0.967742	1	0.967742	0.967742	0.967742	0.967742	0.967742	1
SILVA (only NR);Bacteria;Calescamantes;	1	1	1	1	1	1	1	1	1	1	1
SILVA (only NR);Bacteria;Calescamantes;Calescibacteriia;	1	1	1	1	1	1	1	1	1	1	1
SILVA (only NR);Bacteria;Calescamantes;Calescibacteriia;Calescibacteriales;	1	1	1	1	1	1	1	1	1	1	1
SILVA (only NR);Bacteria;Calescamantes;Calescibacteriia;Calescibacteriales;Calescibacteriaceae;	1	1	1	1	1	1	1	1	1	1	1
SILVA (only NR);Bacteria;Campilobacterota;	0.971801	0.985308	0.961611	0.977251	0.991232	0.971564	0.971801	0.971801	0.972275	0.977014	0.991706
SILVA (only NR);Bacteria;Campilobacterota;Campylobacteria;	0.971585	0.985912	0.961318	0.977077	0.991165	0.971347	0.971585	0.971585	0.972063	0.976839	0.991643
SILVA (only NR);Bacteria;Campilobacterota;Campylobacteria;Campylobacterales;	0.97165	0.985704	0.961231	0.976981	0.991035	0.971408	0.97165	0.97165	0.972135	0.976739	0.991519
SILVA (only NR);Bacteria;Campilobacterota;Campylobacteria;Campylobacterales;Arcobacteraceae;	0.960208	0.991349	0.948097	0.965398	0.99481	0.960208	0.960208	0.960208	0.960208	0.965398	0.99481
SILVA (only NR);Bacteria;Campilobacterota;Campylobacteria;Campylobacterales;Arcobacteraceae;Arcobacter;	0.957143	0.985714	0.942857	0.957143	1	0.957143	0.957143	0.957143	0.957143	0.957143	1
SILVA (only NR);Bacteria;Campilobacterota;Campylobacteria;Campylobacterales;Arcobacteraceae;Halarcobacter;	0.882353	0.980392	0.882353	0.901961	0.980392	0.882353	0.882353	0.882353	0.882353	0.901961	0.980392
SILVA (only NR);Bacteria;Campilobacterota;Campylobacteria;Campylobacterales;Arcobacteraceae;Malaciobacter;	0.970588	0.970588	0.970588	0.970588	0.970588	0.970588	0.970588	0.970588	0.970588	0.970588	0.970588
SILVA (only NR);Bacteria;Campilobacterota;Campylobacteria;Campylobacterales;Arcobacteraceae;Poseidonibacter;	1	1	1	1	1	1	1	1	1	1	1
SILVA (only NR);Bacteria;Campilobacterota;Campylobacteria;Campylobacterales;Arcobacteraceae;Pseudarcobacter;	0.954545	0.969697	0.924242	0.954545	1	0.954545	0.954545	0.954545	0.954545	0.954545	1
SILVA (only NR);Bacteria;Campilobacterota;Campylobacteria;Campylobacterales;Arcobacteraceae;uncultured;	0.969789	1	0.957704	0.975831	0.996979	0.969789	0.969789	0.969789	0.969789	0.975831	0.996979
SILVA (only NR);Bacteria;Campilobacterota;Campylobacteria;Campylobacterales;CH8-1-BAC;	1	1	1	1	1	1	1	1	1	1	1
SILVA (only NR);Bacteria;Campilobacterota;Campylobacteria;Campylobacterales;Campylobacteraceae;	0.991713	0.991713	0.975138	0.991713	0.998619	0.991713	0.991713	0.991713	0.991713	0.991713	0.998619
SILVA (only NR);Bacteria;Campilobacterota;Campylobacteria;Campylobacterales;Campylobacteraceae;Campylobacter;	0.991713	0.991713	0.975138	0.991713	0.998619	0.991713	0.991713	0.991713	0.991713	0.991713	0.998619
SILVA (only NR);Bacteria;Campilobacterota;Campylobacteria;Campylobacterales;Helicobacteraceae;	0.98249	0.988327	0.976654	0.98249	0.994163	0.98249	0.98249	0.98249	0.98249	0.984436	0.996109
SILVA (only NR);Bacteria;Campilobacterota;Campylobacteria;Campylobacterales;Helicobacteraceae;Helicobacter;	0.985075	0.989339	0.978678	0.985075	0.995736	0.985075	0.985075	0.985075	0.985075	0.987207	0.997868
SILVA (only NR);Bacteria;Campilobacterota;Campylobacteria;Campylobacterales;Helicobacteraceae;Wolinella;	1	1	1	1	1	1	1	1	1	1	1
SILVA (only NR);Bacteria;Campilobacterota;Campylobacteria;Campylobacterales;Helicobacteraceae;uncultured;	0.948718	0.974359	0.948718	0.948718	0.974359	0.948718	0.948718	0.948718	0.948718	0.948718	0.974359
SILVA (only NR);Bacteria;Campilobacterota;Campylobacteria;Campylobacterales;Hydrogenimonadaceae;	0.95	1	0.95	1	0.95	0.95	0.95	0.95	0.95	1	0.95
SILVA (only NR);Bacteria;Campilobacterota;Campylobacteria;Campylobacterales;Hydrogenimonadaceae;Hydrogenimonas;	0.95	1	0.95	1	0.95	0.95	0.95	0.95	0.95	1	0.95
SILVA (only NR);Bacteria;Campilobacterota;Campylobacteria;Campylobacterales;Incertae Sedis;	1	1	1	0.857143	0.857143	1	1	1	1	0.857143	0.857143
SILVA (only NR);Bacteria;Campilobacterota;Campylobacteria;Campylobacterales;Incertae Sedis;Thiofractor;	1	1	1	0.857143	0.857143	1	1	1	1	0.857143	0.857143
SILVA (only NR);Bacteria;Campilobacterota;Campylobacteria;Campylobacterales;Nitratiruptoraceae;	1	1	1	1	1	1	1	1	1	1	1
SILVA (only NR);Bacteria;Campilobacterota;Campylobacteria;Campylobacterales;Nitratiruptoraceae;Nitratiruptor;	1	1	1	1	1	1	1	1	1	1	1
SILVA (only NR);Bacteria;Campilobacterota;Campylobacteria;Campylobacterales;P6-b51;	1	1	1	1	1	1	1	1	1	1	1
SILVA (only NR);Bacteria;Campilobacterota;Campylobacteria;Campylobacterales;PS-B32;	1	1	1	1	1	1	1	1	1	1	1
SILVA (only NR);Bacteria;Campilobacterota;Campylobacteria;Campylobacterales;Rs-M59 termite group;	1	1	1	1	1	1	1	1	1	1	1
SILVA (only NR);Bacteria;Campilobacterota;Campylobacteria;Campylobacterales;Sulfurimonadaceae;	0.958231	0.979115	0.953317	0.964373	0.986486	0.957002	0.958231	0.958231	0.959459	0.961916	0.986486
SILVA (only NR);Bacteria;Campilobacterota;Campylobacteria;Campylobacterales;Sulfurimonadaceae;Sulfuricurvum;	0.945122	0.95122	0.945122	0.945122	0.981707	0.945122	0.945122	0.945122	0.95122	0.945122	0.981707
SILVA (only NR);Bacteria;Campilobacterota;Campylobacteria;Campylobacterales;Sulfurimonadaceae;Sulfurimonas;	0.960998	0.985959	0.954758	0.968799	0.98752	0.959438	0.960998	0.960998	0.960998	0.965679	0.98752
SILVA (only NR);Bacteria;Campilobacterota;Campylobacteria;Campylobacterales;Sulfurimonadaceae;Thiovulum;	1	1	1	1	1	1	1	1	1	1	1
SILVA (only NR);Bacteria;Campilobacterota;Campylobacteria;Campylobacterales;Sulfurospirillaceae;	0.958333	0.988095	0.946429	0.970238	0.982143	0.958333	0.958333	0.958333	0.958333	0.970238	0.988095
SILVA (only NR);Bacteria;Campilobacterota;Campylobacteria;Campylobacterales;Sulfurospirillaceae;Sulfurospirillum;	0.958333	0.988095	0.946429	0.970238	0.982143	0.958333	0.958333	0.958333	0.958333	0.970238	0.988095
SILVA (only NR);Bacteria;Campilobacterota;Campylobacteria;Campylobacterales;Sulfurovaceae;	0.969647	0.981132	0.958162	0.979491	0.988515	0.969647	0.969647	0.969647	0.970468	0.979491	0.988515
SILVA (only NR);Bacteria;Campilobacterota;Campylobacteria;Campylobacterales;Sulfurovaceae;Nitratifractor;	0.927711	0.987952	0.927711	0.975904	0.963855	0.927711	0.927711	0.927711	0.939759	0.975904	0.963855
SILVA (only NR);Bacteria;Campilobacterota;Campylobacteria;Campylobacterales;Sulfurovaceae;Sulfurovum;	0.972711	0.980634	0.960387	0.979754	0.990317	0.972711	0.972711	0.972711	0.972711	0.979754	0.990317
SILVA (only NR);Bacteria;Campilobacterota;Campylobacteria;Campylobacterales;Thioreductoraceae;	1	1	1	1	1	1	1	1	1	1	1
SILVA (only NR);Bacteria;Campilobacterota;Campylobacteria;Campylobacterales;Thioreductoraceae;Thioreductor;	1	1	1	1	1	1	1	1	1	1	1
SILVA (only NR);Bacteria;Campilobacterota;Campylobacteria;Campylobacterales;uncultured;	1	1	0.974359	1	1	1	1	1	1	1	1
SILVA (only NR);Bacteria;Campilobacterota;Campylobacteria;Nautiliales;	0.967213	1	0.967213	0.983607	1	0.967213	0.967213	0.967213	0.967213	0.983607	1
SILVA (only NR);Bacteria;Campilobacterota;Campylobacteria;Nautiliales;Nautiliaceae;	0.967213	1	0.967213	0.983607	1	0.967213	0.967213	0.967213	0.967213	0.983607	1
SILVA (only NR);Bacteria;Campilobacterota;Campylobacteria;Nautiliales;Nautiliaceae;Caminibacter;	0.962963	1	0.962963	0.962963	1	0.962963	0.962963	0.962963	0.962963	0.962963	1
SILVA (only NR);Bacteria;Campilobacterota;Campylobacteria;Nautiliales;Nautiliaceae;Lebetimonas;	1	1	1	1	1	1	1	1	1	1	1
SILVA (only NR);Bacteria;Campilobacterota;Campylobacteria;Nautiliales;Nautiliaceae;Nautilia;	1	1	1	1	1	1	1	1	1	1	1
SILVA (only NR);Bacteria;Campilobacterota;Campylobacteria;Nautiliales;Nautiliaceae;uncultured;	0.928571	1	0.928571	1	1	0.928571	0.928571	0.928571	0.928571	1	1
SILVA (only NR);Bacteria;Campilobacterota;Desulfurellia;	1	0.90625	1	1	1	1	1	1	1	1	1
SILVA (only NR);Bacteria;Campilobacterota;Desulfurellia;Desulfurellales;	1	0.90625	1	1	1	1	1	1	1	1	1
SILVA (only NR);Bacteria;Campilobacterota;Desulfurellia;Desulfurellales;Desulfurellaceae;	1	0.882353	1	1	1	1	1	1	1	1	1
SILVA (only NR);Bacteria;Campilobacterota;Desulfurellia;Desulfurellales;Desulfurellaceae;Desulfurella;	1	0.882353	1	1	1	1	1	1	1	1	1
SILVA (only NR);Bacteria;Campilobacterota;Desulfurellia;Desulfurellales;Hippeaceae;	1	1	1	1	1	1	1	1	1	1	1
SILVA (only NR);Bacteria;Campilobacterota;Desulfurellia;Desulfurellales;Hippeaceae;Hippea;	1	1	1	1	1	1	1	1	1	1	1
SILVA (only NR);Bacteria;Campilobacterota;Desulfurellia;Desulfurellales;uncultured;	1	0.75	1	1	1	1	1	1	1	1	1
SILVA (only NR);Bacteria;Chloroflexi;	0.958338	0.98044	0.877003	0.955796	0.976793	0.95226	0.959443	0.959443	0.959443	0.960548	0.978672
SILVA (only NR);Bacteria;Chloroflexi;AD3;	0.978495	1	0.978495	0.978495	1	0.978495	0.978495	0.978495	0.978495	0.978495	1
SILVA (only NR);Bacteria;Chloroflexi;Anaerolineae;	0.947551	0.975232	0.832635	0.946822	0.973229	0.938445	0.949372	0.949372	0.949372	0.951011	0.974686
SILVA (only NR);Bacteria;Chloroflexi;Anaerolineae;1-20;	1	1	1	1	1	1	1	1	1	1	1
SILVA (only NR);Bacteria;Chloroflexi;Anaerolineae;ADurb.Bin180;	1	1	1	0.965517	0.965517	1	1	1	1	0.965517	0.965517
SILVA (only NR);Bacteria;Chloroflexi;Anaerolineae;Anaerolineales;	0.966374	0.989766	0.723684	0.95809	0.989279	0.953216	0.966374	0.966374	0.966374	0.966374	0.990741
SILVA (only NR);Bacteria;Chloroflexi;Anaerolineae;Anaerolineales;Anaerolineaceae;	0.966374	0.989766	0.723684	0.95809	0.989279	0.953216	0.966374	0.966374	0.966374	0.966374	0.990741
SILVA (only NR);Bacteria;Chloroflexi;Anaerolineae;Anaerolineales;Anaerolineaceae;ADurb.Bin120;	0.955556	0.977778	0.888889	0.977778	0.933333	0.955556	0.955556	0.955556	0.955556	0.977778	0.933333
SILVA (only NR);Bacteria;Chloroflexi;Anaerolineae;Anaerolineales;Anaerolineaceae;Anaerolinea;	0.972973	1	0.90991	0.981982	0.990991	0.972973	0.972973	0.972973	0.972973	0.981982	0.990991
SILVA (only NR);Bacteria;Chloroflexi;Anaerolineae;Anaerolineales;Anaerolineaceae;Anaerolineaceae UCG-001;	0.956522	1	0.956522	0.956522	1	0.956522	0.956522	0.956522	0.956522	0.956522	1
SILVA (only NR);Bacteria;Chloroflexi;Anaerolineae;Anaerolineales;Anaerolineaceae;Bellilinea;	1	0.916667	0.916667	1	1	1	1	1	1	1	1
SILVA (only NR);Bacteria;Chloroflexi;Anaerolineae;Anaerolineales;Anaerolineaceae;Flexilinea;	1	0.966667	0.966667	1	1	1	1	1	1	1	1
SILVA (only NR);Bacteria;Chloroflexi;Anaerolineae;Anaerolineales;Anaerolineaceae;GWD2-49-16;	1	1	0.75	1	1	1	1	1	1	1	1
SILVA (only NR);Bacteria;Chloroflexi;Anaerolineae;Anaerolineales;Anaerolineaceae;Leptolinea;	0.968504	1	0.291339	0.968504	0.992126	0.968504	0.968504	0.968504	0.968504	0.968504	1
SILVA (only NR);Bacteria;Chloroflexi;Anaerolineae;Anaerolineales;Anaerolineaceae;Levilinea;	1	1	0.941176	1	1	1	1	1	1	1	1
SILVA (only NR);Bacteria;Chloroflexi;Anaerolineae;Anaerolineales;Anaerolineaceae;Longilinea;	0.98773	0.993865	0.858896	0.98773	0.993865	0.981595	0.98773	0.98773	0.98773	0.993865	1
SILVA (only NR);Bacteria;Chloroflexi;Anaerolineae;Anaerolineales;Anaerolineaceae;Ornatilinea;	1	1	0.96	1	1	1	1	1	1	1	1
SILVA (only NR);Bacteria;Chloroflexi;Anaerolineae;Anaerolineales;Anaerolineaceae;Pelolinea;	0.978723	1	0.978723	0.978723	1	0.978723	0.978723	0.978723	0.978723	0.978723	1
SILVA (only NR);Bacteria;Chloroflexi;Anaerolineae;Anaerolineales;Anaerolineaceae;RBG-16-58-14;	1	1	1	1	1	1	1	1	1	1	1
SILVA (only NR);Bacteria;Chloroflexi;Anaerolineae;Anaerolineales;Anaerolineaceae;Thermanaerothrix;	0.5	1	0.5	0.5	1	0.5	0.5	0.5	0.5	0.5	1
SILVA (only NR);Bacteria;Chloroflexi;Anaerolineae;Anaerolineales;Anaerolineaceae;Thermomarinilinea;	0.909091	0.909091	0.909091	1	1	0.909091	0.909091	0.909091	0.909091	1	1
SILVA (only NR);Bacteria;Chloroflexi;Anaerolineae;Anaerolineales;Anaerolineaceae;UTCFX1;	0.902439	0.95122	0	0.902439	0.97561	0.902439	0.902439	0.902439	0.902439	0.902439	1
SILVA (only NR);Bacteria;Chloroflexi;Anaerolineae;Anaerolineales;Anaerolineaceae;uncultured;	0.963636	0.989818	0.717091	0.949091	0.989091	0.944727	0.963636	0.963636	0.963636	0.960727	0.989091
SILVA (only NR);Bacteria;Chloroflexi;Anaerolineae;Ardenticatenales;	0.890203	0.967905	0.856419	0.890203	0.962838	0.869932	0.905405	0.905405	0.905405	0.888514	0.964527
SILVA (only NR);Bacteria;Chloroflexi;Anaerolineae;Ardenticatenales;Ardenticatenaceae;	0.909091	0.984848	0.848485	0.893939	1	0.909091	0.909091	0.909091	0.909091	0.909091	1
SILVA (only NR);Bacteria;Chloroflexi;Anaerolineae;Ardenticatenales;Ardenticatenaceae;Ardenticatena;	1	1	1	1	1	1	1	1	1	1	1
SILVA (only NR);Bacteria;Chloroflexi;Anaerolineae;Ardenticatenales;Ardenticatenaceae;uncultured;	0.901639	0.983607	0.836066	0.885246	1	0.901639	0.901639	0.901639	0.901639	0.901639	1
SILVA (only NR);Bacteria;Chloroflexi;Anaerolineae;Ardenticatenales;uncultured;	0.887833	0.965779	0.857414	0.889734	0.958175	0.865019	0.904943	0.904943	0.904943	0.885932	0.960076
SILVA (only NR);Bacteria;Chloroflexi;Anaerolineae;C10-SB1A;	1	1	1	1	1	1	1	1	1	1	1
SILVA (only NR);Bacteria;Chloroflexi;Anaerolineae;Caldilineales;	0.94586	0.990446	0.936306	0.942675	0.984076	0.942675	0.94586	0.94586	0.94586	0.94586	0.984076
SILVA (only NR);Bacteria;Chloroflexi;Anaerolineae;Caldilineales;Caldilineaceae;	0.94586	0.990446	0.936306	0.942675	0.984076	0.942675	0.94586	0.94586	0.94586	0.94586	0.984076
SILVA (only NR);Bacteria;Chloroflexi;Anaerolineae;Caldilineales;Caldilineaceae;Caldilinea;	0.875	1	0.875	0.75	0.875	0.875	0.875	0.875	0.875	0.75	0.875
SILVA (only NR);Bacteria;Chloroflexi;Anaerolineae;Caldilineales;Caldilineaceae;Litorilinea;	0.869565	1	0.826087	0.826087	1	0.826087	0.869565	0.869565	0.869565	0.869565	1
SILVA (only NR);Bacteria;Chloroflexi;Anaerolineae;Caldilineales;Caldilineaceae;uncultured;	0.953571	0.989286	0.946429	0.957143	0.985714	0.953571	0.953571	0.953571	0.953571	0.957143	0.985714
SILVA (only NR);Bacteria;Chloroflexi;Anaerolineae;KZNMV-5-B42;	1	1	1	1	1	1	1	1	1	1	1
SILVA (only NR);Bacteria;Chloroflexi;Anaerolineae;MSB-5B2;	0.947368	0.947368	0.894737	0.947368	0.947368	0.947368	0.947368	0.947368	0.947368	0.947368	0.947368
SILVA (only NR);Bacteria;Chloroflexi;Anaerolineae;MSB-5E12;	1	1	1	1	1	1	1	1	1	1	1
SILVA (only NR);Bacteria;Chloroflexi;Anaerolineae;RBG-13-54-9;	0.981481	0.944444	0.940741	0.981481	0.985185	0.977778	0.981481	0.981481	0.981481	0.981481	0.985185
SILVA (only NR);Bacteria;Chloroflexi;Anaerolineae;SBR1031;	0.93617	0.962513	0.887538	0.943262	0.953901	0.931611	0.936677	0.936677	0.936677	0.946302	0.955927
SILVA (only NR);Bacteria;Chloroflexi;Anaerolineae;SBR1031;A4b;	0.945133	0.987611	0.923894	0.946903	0.985841	0.943363	0.946903	0.946903	0.946903	0.945133	0.985841
SILVA (only NR);Bacteria;Chloroflexi;Anaerolineae;SBR1031;A4b;OLB13;	0.866667	1	0.866667	0.933333	0.933333	0.866667	0.866667	0.866667	0.866667	0.933333	0.933333
SILVA (only NR);Bacteria;Chloroflexi;Anaerolineae;SBR1031;A4b;OLB15;	1	1	1	1	1	1	1	1	1	1	1
SILVA (only NR);Bacteria;Chloroflexi;Anaerolineae;SJA-15;	1	0.972603	1	1	1	1	1	1	1	1	1
SILVA (only NR);Bacteria;Chloroflexi;Anaerolineae;Thermoflexales;	0.980392	1	0.941176	0.980392	1	0.980392	0.980392	0.980392	0.980392	0.980392	1
SILVA (only NR);Bacteria;Chloroflexi;Anaerolineae;Thermoflexales;Thermoflexaceae;	0.980392	1	0.941176	0.980392	1	0.980392	0.980392	0.980392	0.980392	0.980392	1
SILVA (only NR);Bacteria;Chloroflexi;Anaerolineae;Thermoflexales;Thermoflexaceae;Thermoflexus;	0.980392	1	0.941176	0.980392	1	0.980392	0.980392	0.980392	0.980392	0.980392	1
SILVA (only NR);Bacteria;Chloroflexi;Anaerolineae;uncultured;	0.974026	0.987013	0.974026	0.974026	1	0.974026	0.974026	0.974026	0.974026	0.974026	1
SILVA (only NR);Bacteria;Chloroflexi;Chloroflexia;	0.958571	0.972857	0.94	0.957143	0.984286	0.954286	0.958571	0.958571	0.958571	0.961429	0.99
SILVA (only NR);Bacteria;Chloroflexi;Chloroflexia;Chloroflexales;	0.97066	0.963325	0.94621	0.96577	0.98044	0.96577	0.97066	0.97066	0.97066	0.973105	0.98533
SILVA (only NR);Bacteria;Chloroflexi;Chloroflexia;Chloroflexales;Chloroflexaceae;	0.965174	0.965174	0.940299	0.950249	0.985075	0.955224	0.965174	0.965174	0.965174	0.960199	0.985075
SILVA (only NR);Bacteria;Chloroflexi;Chloroflexia;Chloroflexales;Chloroflexaceae;Candidatus Chloroploca;	1	0.916667	1	1	1	1	1	1	1	1	1
SILVA (only NR);Bacteria;Chloroflexi;Chloroflexia;Chloroflexales;Chloroflexaceae;Candidatus Chlorothrix;	0.973451	0.99115	0.938053	0.946903	0.973451	0.964602	0.973451	0.973451	0.973451	0.964602	0.973451
SILVA (only NR);Bacteria;Chloroflexi;Chloroflexia;Chloroflexales;Chloroflexaceae;Chloroflexus;	0.952381	0.904762	0.928571	0.952381	1	0.928571	0.952381	0.952381	0.952381	0.952381	1
SILVA (only NR);Bacteria;Chloroflexi;Chloroflexia;Chloroflexales;Chloroflexaceae;Chloronema;	1	1	1	1	1	1	1	1	1	1	1
SILVA (only NR);Bacteria;Chloroflexi;Chloroflexia;Chloroflexales;Chloroflexaceae;FFCH7168;	0.894737	0.947368	0.894737	0.894737	1	0.894737	0.894737	0.894737	0.894737	0.894737	1
SILVA (only NR);Bacteria;Chloroflexi;Chloroflexia;Chloroflexales;Chloroflexaceae;Oscillochloris;	1	1	1	1	1	1	1	1	1	1	1
SILVA (only NR);Bacteria;Chloroflexi;Chloroflexia;Chloroflexales;Chloroflexaceae;uncultured;	1	1	1	1	1	1	1	1	1	1	1
SILVA (only NR);Bacteria;Chloroflexi;Chloroflexia;Chloroflexales;Herpetosiphonaceae;	1	1	1	1	1	1	1	1	1	1	1
SILVA (only NR);Bacteria;Chloroflexi;Chloroflexia;Chloroflexales;Herpetosiphonaceae;Herpetosiphon;	1	1	1	1	1	1	1	1	1	1	1
SILVA (only NR);Bacteria;Chloroflexi;Chloroflexia;Chloroflexales;Roseiflexaceae;	0.973822	0.958115	0.947644	0.979058	0.973822	0.973822	0.973822	0.973822	0.973822	0.984293	0.984293
SILVA (only NR);Bacteria;Chloroflexi;Chloroflexia;Chloroflexales;Roseiflexaceae;Kouleothrix;	1	1	1	1	1	1	1	1	1	1	1
SILVA (only NR);Bacteria;Chloroflexi;Chloroflexia;Chloroflexales;Roseiflexaceae;Roseiflexus;	0.966667	0.833333	0.966667	0.933333	0.9	0.966667	0.966667	0.966667	0.966667	0.933333	0.933333
SILVA (only NR);Bacteria;Chloroflexi;Chloroflexia;Chloroflexales;Roseiflexaceae;uncultured;	0.97351	0.980132	0.940397	0.986755	0.986755	0.97351	0.97351	0.97351	0.97351	0.993377	0.993377
SILVA (only NR);Bacteria;Chloroflexi;Chloroflexia;Elev-1554;	1	1	0.888889	1	1	1	1	1	1	1	1
SILVA (only NR);Bacteria;Chloroflexi;Chloroflexia;Kallotenuales;	0.978261	1	0.978261	1	0.978261	0.978261	0.978261	0.978261	0.978261	1	1
SILVA (only NR);Bacteria;Chloroflexi;Chloroflexia;Kallotenuales;AKIW781;	0.97619	1	0.97619	1	0.97619	0.97619	0.97619	0.97619	0.97619	1	1
SILVA (only NR);Bacteria;Chloroflexi;Chloroflexia;Kallotenuales;Kallotenuaceae;	1	1	1	1	1	1	1	1	1	1	1
SILVA (only NR);Bacteria;Chloroflexi;Chloroflexia;Kallotenuales;Kallotenuaceae;Kallotenue;	1	1	1	1	1	1	1	1	1	1	1
SILVA (only NR);Bacteria;Chloroflexi;Chloroflexia;Thermobaculales;	1	0.833333	1	1	1	1	1	1	1	1	1
SILVA (only NR);Bacteria;Chloroflexi;Chloroflexia;Thermobaculales;Thermobaculaceae;	1	0.833333	1	1	1	1	1	1	1	1	1
SILVA (only NR);Bacteria;Chloroflexi;Chloroflexia;Thermobaculales;Thermobaculaceae;Thermobaculum;	1	0.833333	1	1	1	1	1	1	1	1	1
SILVA (only NR);Bacteria;Chloroflexi;Chloroflexia;Thermomicrobiales;	0.928571	0.991071	0.919643	0.928571	0.991071	0.924107	0.928571	0.928571	0.928571	0.928571	0.995536
SILVA (only NR);Bacteria;Chloroflexi;Chloroflexia;Thermomicrobiales;AKYG1722;	0.895833	1	0.895833	0.895833	0.958333	0.895833	0.895833	0.895833	0.895833	0.895833	0.979167
SILVA (only NR);Bacteria;Chloroflexi;Chloroflexia;Thermomicrobiales;JG30-KF-CM45;	0.941606	0.992701	0.934307	0.948905	1	0.941606	0.941606	0.941606	0.941606	0.941606	1
SILVA (only NR);Bacteria;Chloroflexi;Chloroflexia;Thermomicrobiales;Thermomicrobiaceae;	0.923077	0.974359	0.897436	0.897436	1	0.897436	0.923077	0.923077	0.923077	0.923077	1
SILVA (only NR);Bacteria;Chloroflexi;Chloroflexia;Thermomicrobiales;Thermomicrobiaceae;Nitrolancea;	0.894737	0.947368	0.842105	0.842105	1	0.842105	0.894737	0.894737	0.894737	0.894737	1
SILVA (only NR);Bacteria;Chloroflexi;Chloroflexia;Thermomicrobiales;Thermomicrobiaceae;Sphaerobacter;	1	1	1	1	1	1	1	1	1	1	1
SILVA (only NR);Bacteria;Chloroflexi;Chloroflexia;Thermomicrobiales;Thermomicrobiaceae;Thermomicrobium;	1	1	1	1	1	1	1	1	1	1	1
SILVA (only NR);Bacteria;Chloroflexi;Chloroflexia;Thermomicrobiales;Thermomicrobiaceae;Thermorudis;	0.5	1	0.5	0.5	1	0.5	0.5	0.5	0.5	0.5	1
SILVA (only NR);Bacteria;Chloroflexi;Dehalococcoidia;	0.985634	0.992505	0.95253	0.987508	0.992505	0.985009	0.985634	0.985634	0.985634	0.988757	0.992505
SILVA (only NR);Bacteria;Chloroflexi;Dehalococcoidia;1226B1H1-22-FL;	1	1	1	1	1	1	1	1	1	1	1
SILVA (only NR);Bacteria;Chloroflexi;Dehalococcoidia;185B01;	1	1	0.666667	1	1	1	1	1	1	1	1
SILVA (only NR);Bacteria;Chloroflexi;Dehalococcoidia;3051bac4-16;	1	1	1	1	1	1	1	1	1	1	1
SILVA (only NR);Bacteria;Chloroflexi;Dehalococcoidia;661239;	1	1	1	1	1	1	1	1	1	1	1
SILVA (only NR);Bacteria;Chloroflexi;Dehalococcoidia;Dehalococcoidales;	0.954545	0.988636	0.909091	0.977273	0.965909	0.954545	0.954545	0.954545	0.954545	1	0.965909
SILVA (only NR);Bacteria;Chloroflexi;Dehalococcoidia;Dehalococcoidales;Dehalococcoidaceae;	0.960784	0.980392	0.941176	0.980392	0.980392	0.960784	0.960784	0.960784	0.960784	1	0.980392
SILVA (only NR);Bacteria;Chloroflexi;Dehalococcoidia;Dehalococcoidales;Dehalococcoidaceae;Dehalococcoides;	0.947368	1	0.921053	0.973684	0.973684	0.947368	0.947368	0.947368	0.947368	1	0.973684
SILVA (only NR);Bacteria;Chloroflexi;Dehalococcoidia;Dehalococcoidales;Dehalococcoidaceae;Dehalogenimonas;	1	0.923077	1	1	1	1	1	1	1	1	1
SILVA (only NR);Bacteria;Chloroflexi;Dehalococcoidia;Dehalococcoidales;Dehalococcoidales Incertae Sedis;	0.857143	1	0.428571	0.857143	0.857143	0.857143	0.857143	0.857143	0.857143	1	0.857143
SILVA (only NR);Bacteria;Chloroflexi;Dehalococcoidia;Dehalococcoidales;Dehalococcoidales Incertae Sedis;Dehalobium;	0.857143	1	0.428571	0.857143	0.857143	0.857143	0.857143	0.857143	0.857143	1	0.857143
SILVA (only NR);Bacteria;Chloroflexi;Dehalococcoidia;Dehalococcoidales;uncultured;	0.965517	1	0.965517	1	0.965517	0.965517	0.965517	0.965517	0.965517	1	0.965517
SILVA (only NR);Bacteria;Chloroflexi;Dehalococcoidia;DscP2;	0.990991	1	0.837838	0.981982	1	0.990991	0.990991	0.990991	0.990991	0.990991	1
SILVA (only NR);Bacteria;Chloroflexi;Dehalococcoidia;ER-E4-17;	1	1	1	1	1	1	1	1	1	1	1
SILVA (only NR);Bacteria;Chloroflexi;Dehalococcoidia;FS117-23B-02;	1	0.952381	0.52381	1	1	1	1	1	1	1	1
SILVA (only NR);Bacteria;Chloroflexi;Dehalococcoidia;FW22;	0.979592	1	0.959184	1	0.979592	0.979592	0.979592	0.979592	0.979592	1	0.979592
SILVA (only NR);Bacteria;Chloroflexi;Dehalococcoidia;GIF3;	1	1	0.978022	1	1	1	1	1	1	1	1
SILVA (only NR);Bacteria;Chloroflexi;Dehalococcoidia;GIF9;	0.985401	0.985401	0.941606	0.985401	1	0.985401	0.985401	0.985401	0.985401	0.985401	1
SILVA (only NR);Bacteria;Chloroflexi;Dehalococcoidia;GIF9;AB-539-J10;	0.988372	0.976744	0.953488	0.988372	1	0.988372	0.988372	0.988372	0.988372	0.988372	1
SILVA (only NR);Bacteria;Chloroflexi;Dehalococcoidia;GIF9;AB-539-J10;Dsc1;	1	1	1	1	1	1	1	1	1	1	1
SILVA (only NR);Bacteria;Chloroflexi;Dehalococcoidia;GIF9;AB-539-J10;SCGC-AB-539-J10;	1	1	0.98	1	1	1	1	1	1	1	1
SILVA (only NR);Bacteria;Chloroflexi;Dehalococcoidia;H3.93;	1	1	1	1	1	1	1	1	1	1	1
SILVA (only NR);Bacteria;Chloroflexi;Dehalococcoidia;JdFR-54;	1	1	1	1	1	1	1	1	1	1	1
SILVA (only NR);Bacteria;Chloroflexi;Dehalococcoidia;MB-C2-126;	1	1	1	1	1	1	1	1	1	1	1
SILVA (only NR);Bacteria;Chloroflexi;Dehalococcoidia;MSBL5;	1	1	0.9875	1	1	1	1	1	1	1	1
SILVA (only NR);Bacteria;Chloroflexi;Dehalococcoidia;Napoli-4B-65;	0.985915	1	0.985915	0.985915	0.985915	0.985915	0.985915	0.985915	0.985915	0.971831	0.985915
SILVA (only NR);Bacteria;Chloroflexi;Dehalococcoidia;RBG-13-46-9;	1	1	0.857143	1	1	1	1	1	1	1	1
SILVA (only NR);Bacteria;Chloroflexi;Dehalococcoidia;S085;	0.972222	0.988889	0.972222	0.972222	0.994444	0.972222	0.972222	0.972222	0.972222	0.972222	0.994444
SILVA (only NR);Bacteria;Chloroflexi;Dehalococcoidia;SAR202 clade;	0.983158	0.987368	0.968421	0.985263	0.987368	0.981053	0.983158	0.983158	0.983158	0.985263	0.987368
SILVA (only NR);Bacteria;Chloroflexi;Dehalococcoidia;SPG12-343-353-B75;	1	1	1	1	1	1	1	1	1	1	1
SILVA (only NR);Bacteria;Chloroflexi;Dehalococcoidia;SPG12-461-471-B8;	1	1	1	1	1	1	1	1	1	1	1
SILVA (only NR);Bacteria;Chloroflexi;Dehalococcoidia;Sh765B-AG-111;	0.990654	1	0.962617	0.990654	1	0.990654	0.990654	0.990654	0.990654	0.990654	1
SILVA (only NR);Bacteria;Chloroflexi;Dehalococcoidia;Sh765B-TzT-20;	1	1	1	1	1	1	1	1	1	1	1
SILVA (only NR);Bacteria;Chloroflexi;Dehalococcoidia;t0.6.f;	1	1	1	1	1	1	1	1	1	1	1
SILVA (only NR);Bacteria;Chloroflexi;Dehalococcoidia;vadinBA26;	1	1	1	1	1	1	1	1	1	1	1
SILVA (only NR);Bacteria;Chloroflexi;Gitt-GS-136;	0.871795	1	0.820513	0.871795	0.948718	0.871795	0.871795	0.871795	0.871795	0.871795	0.974359
SILVA (only NR);Bacteria;Chloroflexi;JG30-KF-CM66;	0.984252	1	0.96063	0.992126	0.992126	0.984252	0.984252	0.984252	0.984252	0.992126	0.992126
SILVA (only NR);Bacteria;Chloroflexi;KD4-96;	0.92	0.98	0.9	0.933333	0.986667	0.913333	0.92	0.92	0.92	0.933333	0.986667
SILVA (only NR);Bacteria;Chloroflexi;Ktedonobacteria;	0.979381	0.995876	0.97732	0.979381	0.993814	0.979381	0.979381	0.979381	0.979381	0.979381	0.993814
SILVA (only NR);Bacteria;Chloroflexi;Ktedonobacteria;B10-SB3A;	1	1	1	1	1	1	1	1	1	1	1
SILVA (only NR);Bacteria;Chloroflexi;Ktedonobacteria;B12-WMSP1;	0.947368	0.947368	0.947368	1	0.947368	0.947368	0.947368	0.947368	0.947368	1	0.947368
SILVA (only NR);Bacteria;Chloroflexi;Ktedonobacteria;C0119;	0.944444	1	0.944444	0.925926	0.981481	0.944444	0.944444	0.944444	0.944444	0.925926	0.981481
SILVA (only NR);Bacteria;Chloroflexi;Ktedonobacteria;Ktedonobacterales;	0.987179	0.997436	0.987179	0.987179	0.997436	0.987179	0.987179	0.987179	0.987179	0.987179	0.997436
SILVA (only NR);Bacteria;Chloroflexi;Ktedonobacteria;Ktedonobacterales;JG30-KF-AS9;	1	1	1	1	1	1	1	1	1	1	1
SILVA (only NR);Bacteria;Chloroflexi;Ktedonobacteria;Ktedonobacterales;Ktedonobacteraceae;	0.986339	0.997268	0.986339	0.986339	0.997268	0.986339	0.986339	0.986339	0.986339	0.986339	0.997268
SILVA (only NR);Bacteria;Chloroflexi;Ktedonobacteria;Ktedonobacterales;Ktedonobacteraceae;1921-2;	1	1	1	1	1	1	1	1	1	1	1
SILVA (only NR);Bacteria;Chloroflexi;Ktedonobacteria;Ktedonobacterales;Ktedonobacteraceae;1921-3;	1	1	1	1	1	1	1	1	1	1	1
SILVA (only NR);Bacteria;Chloroflexi;Ktedonobacteria;Ktedonobacterales;Ktedonobacteraceae;1959-1;	0.923077	1	0.923077	0.923077	1	0.923077	0.923077	0.923077	0.923077	0.923077	1
SILVA (only NR);Bacteria;Chloroflexi;Ktedonobacteria;Ktedonobacterales;Ktedonobacteraceae;BacC-u-018;	1	1	1	1	1	1	1	1	1	1	1
SILVA (only NR);Bacteria;Chloroflexi;Ktedonobacteria;Ktedonobacterales;Ktedonobacteraceae;FCPS473;	1	1	1	1	1	1	1	1	1	1	1
SILVA (only NR);Bacteria;Chloroflexi;Ktedonobacteria;Ktedonobacterales;Ktedonobacteraceae;G12-WMSP1;	1	1	1	1	1	1	1	1	1	1	1
SILVA (only NR);Bacteria;Chloroflexi;Ktedonobacteria;Ktedonobacterales;Ktedonobacteraceae;HSB OF53-F07;	0.969697	1	0.969697	0.969697	1	0.969697	0.969697	0.969697	0.969697	0.969697	1
SILVA (only NR);Bacteria;Chloroflexi;Ktedonobacteria;Ktedonobacterales;Ktedonobacteraceae;JG30a-KF-32;	1	1	1	1	1	1	1	1	1	1	1
SILVA (only NR);Bacteria;Chloroflexi;Ktedonobacteria;Ktedonobacterales;Ktedonobacteraceae;Ktedonobacter;	1	1	1	1	1	1	1	1	1	1	1
SILVA (only NR);Bacteria;Chloroflexi;Ktedonobacteria;Ktedonobacterales;Ktedonobacteraceae;Thermogemmatispora;	1	1	1	1	1	1	1	1	1	1	1
SILVA (only NR);Bacteria;Chloroflexi;Ktedonobacteria;Ktedonobacterales;Ktedonobacteraceae;Thermosporothrix;	1	1	1	1	1	1	1	1	1	1	1
SILVA (only NR);Bacteria;Chloroflexi;Ktedonobacteria;Ktedonobacterales;Ktedonobacteraceae;uncultured;	0.981707	0.993902	0.981707	0.981707	0.993902	0.981707	0.981707	0.981707	0.981707	0.981707	0.993902
SILVA (only NR);Bacteria;Chloroflexi;Ktedonobacteria;MVP-21;	0.9375	1	0.875	0.9375	1	0.9375	0.9375	0.9375	0.9375	0.9375	1
SILVA (only NR);Bacteria;Chloroflexi;N9D0;	1	1	1	1	1	1	1	1	1	1	1
SILVA (only NR);Bacteria;Chloroflexi;NLS2-31;	1	1	0.5	1	1	1	1	1	1	1	1
SILVA (only NR);Bacteria;Chloroflexi;OLB14;	1	1	1	1	1	1	1	1	1	1	1
SILVA (only NR);Bacteria;Chloroflexi;P2-11E;	1	0.939394	1	0.969697	0.969697	1	1	1	1	0.969697	0.969697
SILVA (only NR);Bacteria;Chloroflexi;SHA-26;	1	1	0.619048	1	1	1	1	1	1	1	1
SILVA (only NR);Bacteria;Chloroflexi;SL56 marine group;	1	1	1	1	1	1	1	1	1	1	1
SILVA (only NR);Bacteria;Chloroflexi;TK10;	0.973262	0.983957	0.903743	0.84492	0.839572	0.973262	0.973262	0.973262	0.973262	0.925134	0.860963
SILVA (only NR);Bacteria;Chloroflexi;TK17;	1	1	1	1	1	1	1	1	1	1	1
SILVA (only NR);Bacteria;Chloroflexi;TK30;	0.833333	1	0.833333	1	0.833333	0.833333	0.833333	0.833333	0.833333	1	0.833333
SILVA (only NR);Bacteria;Chrysiogenetota;	1	1	1	1	1	1	1	1	1	1	1
SILVA (only NR);Bacteria;Chrysiogenetota;Chrysiogenetes;	1	1	1	1	1	1	1	1	1	1	1
SILVA (only NR);Bacteria;Chrysiogenetota;Chrysiogenetes;Chrysiogenales;	1	1	1	1	1	1	1	1	1	1	1
SILVA (only NR);Bacteria;Chrysiogenetota;Chrysiogenetes;Chrysiogenales;Chrysiogenaceae;	1	1	1	1	1	1	1	1	1	1	1
SILVA (only NR);Bacteria;Chrysiogenetota;Chrysiogenetes;Chrysiogenales;Chrysiogenaceae;Chrysiogenes;	1	1	1	1	1	1	1	1	1	1	1
SILVA (only NR);Bacteria;Chrysiogenetota;Chrysiogenetes;Chrysiogenales;Chrysiogenaceae;Desulfurispira;	1	1	1	1	1	1	1	1	1	1	1
SILVA (only NR);Bacteria;Chrysiogenetota;Chrysiogenetes;Chrysiogenales;Chrysiogenaceae;Desulfurispirillum;	1	1	1	1	1	1	1	1	1	1	1
SILVA (only NR);Bacteria;Cloacimonadota;	0.9699	0.976589	0.923077	0.973244	0.983278	0.9699	0.9699	0.9699	0.973244	0.976589	0.983278
SILVA (only NR);Bacteria;Cloacimonadota;Cloacimonadia;	0.9699	0.976589	0.923077	0.973244	0.983278	0.9699	0.9699	0.9699	0.973244	0.976589	0.983278
SILVA (only NR);Bacteria;Cloacimonadota;Cloacimonadia;Cloacimonadales;	0.968858	0.975779	0.920415	0.972318	0.982699	0.968858	0.968858	0.968858	0.972318	0.975779	0.982699
SILVA (only NR);Bacteria;Cloacimonadota;Cloacimonadia;Cloacimonadales;CW-1 termite group;	1	1	0.888889	1	1	1	1	1	1	1	1
SILVA (only NR);Bacteria;Cloacimonadota;Cloacimonadia;Cloacimonadales;Cloacimonadaceae;	0.957576	0.963636	0.915152	0.963636	0.981818	0.957576	0.957576	0.957576	0.963636	0.963636	0.981818
SILVA (only NR);Bacteria;Cloacimonadota;Cloacimonadia;Cloacimonadales;Cloacimonadaceae;C-2;	0.666667	1	0.666667	1	1	0.666667	0.666667	0.666667	1	1	1
SILVA (only NR);Bacteria;Cloacimonadota;Cloacimonadia;Cloacimonadales;Cloacimonadaceae;Candidatus Cloacimonas;	0.988889	0.944444	0.933333	0.966667	0.977778	0.988889	0.988889	0.988889	0.988889	0.966667	0.977778
SILVA (only NR);Bacteria;Cloacimonadota;Cloacimonadia;Cloacimonadales;Cloacimonadaceae;LNR A2-18;	1	1	1	1	1	1	1	1	1	1	1
SILVA (only NR);Bacteria;Cloacimonadota;Cloacimonadia;Cloacimonadales;Cloacimonadaceae;W5;	0.90566	0.981132	0.886792	0.943396	0.981132	0.90566	0.90566	0.90566	0.90566	0.943396	0.981132
SILVA (only NR);Bacteria;Cloacimonadota;Cloacimonadia;Cloacimonadales;GZKB75;	1	1	0.888889	0.888889	1	1	1	1	1	1	1
SILVA (only NR);Bacteria;Cloacimonadota;Cloacimonadia;Cloacimonadales;LK-44f;	1	1	1	1	1	1	1	1	1	1	1
SILVA (only NR);Bacteria;Cloacimonadota;Cloacimonadia;Cloacimonadales;MSBL8;	1	1	0.923077	1	1	1	1	1	1	1	1
SILVA (only NR);Bacteria;Cloacimonadota;Cloacimonadia;Cloacimonadales;NK-L14;	1	1	1	1	1	1	1	1	1	1	1
SILVA (only NR);Bacteria;Cloacimonadota;Cloacimonadia;Cloacimonadales;PBS-18;	0.9375	1	0.875	1	0.875	0.9375	0.9375	0.9375	0.9375	1	0.875
SILVA (only NR);Bacteria;Cloacimonadota;Cloacimonadia;Cloacimonadales;SHA-41;	0.8	0.8	0.8	0.8	1	0.8	0.8	0.8	0.8	0.8	1
SILVA (only NR);Bacteria;Cloacimonadota;Cloacimonadia;Cloacimonadales;SHA-4;	1	1	1	1	1	1	1	1	1	1	1
SILVA (only NR);Bacteria;Cloacimonadota;Cloacimonadia;Cloacimonadales;W27;	1	1	0.967742	1	1	1	1	1	1	1	1
SILVA (only NR);Bacteria;Cloacimonadota;Cloacimonadia;MSBL2;	1	1	1	1	1	1	1	1	1	1	1
SILVA (only NR);Bacteria;Coprothermobacterota;	0.867347	0.989796	0.846939	0.867347	1	0.867347	0.867347	0.867347	0.867347	0.867347	1
SILVA (only NR);Bacteria;Coprothermobacterota;Coprothermobacteria;	0.867347	0.989796	0.846939	0.867347	1	0.867347	0.867347	0.867347	0.867347	0.867347	1
SILVA (only NR);Bacteria;Coprothermobacterota;Coprothermobacteria;Coprothermobacterales;	0.867347	0.989796	0.846939	0.867347	1	0.867347	0.867347	0.867347	0.867347	0.867347	1
SILVA (only NR);Bacteria;Coprothermobacterota;Coprothermobacteria;Coprothermobacterales;Coprothermobacteraceae;	0.867347	0.989796	0.846939	0.867347	1	0.867347	0.867347	0.867347	0.867347	0.867347	1
SILVA (only NR);Bacteria;Coprothermobacterota;Coprothermobacteria;Coprothermobacterales;Coprothermobacteraceae;Coprothermobacter;	0.867347	0.989796	0.846939	0.867347	1	0.867347	0.867347	0.867347	0.867347	0.867347	1
SILVA (only NR);Bacteria;Cyanobacteria;	0.947417	0.976435	0.893805	0.950504	0.956164	0.92128	0.947623	0.947829	0.947829	0.95143	0.959457
SILVA (only NR);Bacteria;Cyanobacteria;Cyanobacteriia;	0.946177	0.975604	0.889837	0.949458	0.953616	0.918608	0.946395	0.946614	0.946614	0.950443	0.957007
SILVA (only NR);Bacteria;Cyanobacteria;Cyanobacteriia;Chloroplast;	0.933123	0.976582	0.837199	0.92907	0.930421	0.883134	0.933574	0.934024	0.934024	0.931322	0.936501
SILVA (only NR);Bacteria;Cyanobacteria;Cyanobacteriia;Cyanobacteriales;	0.960134	0.979229	0.940369	0.964489	0.98057	0.952429	0.960134	0.960134	0.960134	0.964154	0.98124
SILVA (only NR);Bacteria;Cyanobacteria;Cyanobacteriia;Cyanobacteriales;Chamaesiphonaceae;	1	1	1	1	1	1	1	1	1	1	1
SILVA (only NR);Bacteria;Cyanobacteria;Cyanobacteriia;Cyanobacteriales;Chamaesiphonaceae;Chamaesiphon PCC-6605;	1	1	1	1	1	1	1	1	1	1	1
SILVA (only NR);Bacteria;Cyanobacteria;Cyanobacteriia;Cyanobacteriales;Chroococcidiopsaceae;	0.969799	0.979866	0.963087	0.966443	0.996644	0.966443	0.969799	0.969799	0.969799	0.966443	0.996644
SILVA (only NR);Bacteria;Cyanobacteria;Cyanobacteriia;Cyanobacteriales;Chroococcidiopsaceae;Aliterella;	0.972973	0.972973	0.918919	0.972973	1	0.945946	0.972973	0.972973	0.972973	0.972973	1
SILVA (only NR);Bacteria;Cyanobacteria;Cyanobacteriia;Cyanobacteriales;Chroococcidiopsaceae;Chlorogloea SAG 10.99;	1	1	1	1	1	1	1	1	1	1	1
SILVA (only NR);Bacteria;Cyanobacteria;Cyanobacteriia;Cyanobacteriales;Chroococcidiopsaceae;Chroococcidiopsis CC1;	1	1	1	1	1	1	1	1	1	1	1
SILVA (only NR);Bacteria;Cyanobacteria;Cyanobacteriia;Cyanobacteriales;Chroococcidiopsaceae;Chroococcidiopsis PCC 7203;	1	1	1	0.947368	0.947368	1	1	1	1	0.947368	0.947368
SILVA (only NR);Bacteria;Cyanobacteria;Cyanobacteriia;Cyanobacteriales;Chroococcidiopsaceae;Chroococcidiopsis SAG 2023;	1	1	1	1	1	1	1	1	1	1	1
SILVA (only NR);Bacteria;Cyanobacteria;Cyanobacteriia;Cyanobacteriales;Chroococcidiopsaceae;Crinalium SAG 22.89;	1	1	1	1	1	1	1	1	1	1	1
SILVA (only NR);Bacteria;Cyanobacteria;Cyanobacteriia;Cyanobacteriales;Chroococcidiopsaceae;Dapisostemonum CCIBt 3536;	1	1	1	1	1	1	1	1	1	1	1
SILVA (only NR);Bacteria;Cyanobacteria;Cyanobacteriia;Cyanobacteriales;Chroococcidiopsaceae;Gloeocapsa PCC-7428;	1	1	1	1	1	1	1	1	1	1	1
SILVA (only NR);Bacteria;Cyanobacteria;Cyanobacteriia;Cyanobacteriales;Chroococcidiopsaceae;Myxosarcina SAG 30.84;	1	1	1	1	1	1	1	1	1	1	1
SILVA (only NR);Bacteria;Cyanobacteria;Cyanobacteriia;Cyanobacteriales;Chroococcidiopsaceae;uncultured;	0.950311	0.968944	0.950311	0.950311	1	0.950311	0.950311	0.950311	0.950311	0.950311	1
SILVA (only NR);Bacteria;Cyanobacteria;Cyanobacteriia;Cyanobacteriales;Coleofasciculaceae;	0.910448	0.962687	0.860697	0.915423	0.935323	0.900498	0.910448	0.910448	0.910448	0.915423	0.937811
SILVA (only NR);Bacteria;Cyanobacteria;Cyanobacteriia;Cyanobacteriales;Coleofasciculaceae;Caldora VP642b;	1	1	1	1	1	1	1	1	1	1	1
SILVA (only NR);Bacteria;Cyanobacteria;Cyanobacteriia;Cyanobacteriales;Coleofasciculaceae;Coleofasciculus PCC-7420;	0.879725	0.955326	0.810997	0.886598	0.910653	0.865979	0.879725	0.879725	0.879725	0.886598	0.914089
SILVA (only NR);Bacteria;Cyanobacteria;Cyanobacteriia;Cyanobacteriales;Coleofasciculaceae;Microcoleus CENA344;	1	1	1	1	1	1	1	1	1	1	1
SILVA (only NR);Bacteria;Cyanobacteria;Cyanobacteriia;Cyanobacteriales;Coleofasciculaceae;Microcoleus Es-Yyy1400;	1	1	1	1	1	1	1	1	1	1	1
SILVA (only NR);Bacteria;Cyanobacteria;Cyanobacteriia;Cyanobacteriales;Coleofasciculaceae;Microcoleus PCC-7113;	1	1	1	1	1	1	1	1	1	1	1
SILVA (only NR);Bacteria;Cyanobacteria;Cyanobacteriia;Cyanobacteriales;Coleofasciculaceae;Microcoleus SAG 1449-1a;	1	1	1	1	1	1	1	1	1	1	1
SILVA (only NR);Bacteria;Cyanobacteria;Cyanobacteriia;Cyanobacteriales;Coleofasciculaceae;Moorea;	1	1	1	1	1	1	1	1	1	1	1
SILVA (only NR);Bacteria;Cyanobacteria;Cyanobacteriia;Cyanobacteriales;Coleofasciculaceae;Potamolinea 1PC;	1	1	1	1	1	1	1	1	1	1	1
SILVA (only NR);Bacteria;Cyanobacteria;Cyanobacteriia;Cyanobacteriales;Coleofasciculaceae;Symploca PCC-8002;	1	0.8	1	1	1	1	1	1	1	1	1
SILVA (only NR);Bacteria;Cyanobacteria;Cyanobacteriia;Cyanobacteriales;Coleofasciculaceae;Symplocastrum CPER-KK1;	1	1	1	1	1	1	1	1	1	1	1
SILVA (only NR);Bacteria;Cyanobacteria;Cyanobacteriia;Cyanobacteriales;Coleofasciculaceae;Wilmottia Ant-Ph58;	0.961538	0.961538	0.961538	0.961538	1	0.961538	0.961538	0.961538	0.961538	0.961538	1
SILVA (only NR);Bacteria;Cyanobacteria;Cyanobacteriia;Cyanobacteriales;Coleofasciculaceae;uncultured;	1	1	1	1	1	1	1	1	1	1	1
SILVA (only NR);Bacteria;Cyanobacteria;Cyanobacteriia;Cyanobacteriales;Cyanobacteriaceae;	0.96	0.976	0.952	0.976	0.984	0.96	0.96	0.96	0.96	0.976	0.984
SILVA (only NR);Bacteria;Cyanobacteria;Cyanobacteriia;Cyanobacteriales;Cyanobacteriaceae;Annamia HOs24;	0.9	0.9	0.9	1	0.9	0.9	0.9	0.9	0.9	1	0.9
SILVA (only NR);Bacteria;Cyanobacteria;Cyanobacteriia;Cyanobacteriales;Cyanobacteriaceae;Chroococcus HUW 799;	1	1	1	1	1	1	1	1	1	1	1
SILVA (only NR);Bacteria;Cyanobacteria;Cyanobacteriia;Cyanobacteriales;Cyanobacteriaceae;Cyanobacterium CLg1;	1	1	1	1	1	1	1	1	1	1	1
SILVA (only NR);Bacteria;Cyanobacteria;Cyanobacteriia;Cyanobacteriales;Cyanobacteriaceae;Cyanobacterium PCC-10605;	1	0.857143	1	1	1	1	1	1	1	1	1
SILVA (only NR);Bacteria;Cyanobacteria;Cyanobacteriia;Cyanobacteriales;Cyanobacteriaceae;Cyanobacterium PCC-7202;	0.888889	1	0.888889	1	0.888889	0.888889	0.888889	0.888889	0.888889	1	0.888889
SILVA (only NR);Bacteria;Cyanobacteria;Cyanobacteriia;Cyanobacteriales;Cyanobacteriaceae;Geitlerinema LD9;	1	1	1	1	1	1	1	1	1	1	1
SILVA (only NR);Bacteria;Cyanobacteria;Cyanobacteriia;Cyanobacteriales;Cyanobacteriaceae;Geminocystis PCC-6308;	0.941176	1	0.882353	0.941176	1	0.941176	0.941176	0.941176	0.941176	0.941176	1
SILVA (only NR);Bacteria;Cyanobacteria;Cyanobacteriia;Cyanobacteriales;Cyanobacteriaceae;Merismopedia AICB1015;	1	1	1	1	1	1	1	1	1	1	1
SILVA (only NR);Bacteria;Cyanobacteria;Cyanobacteriia;Cyanobacteriales;Cyanobacteriaceae;Symphothece PCC-7002;	1	1	1	1	1	1	1	1	1	1	1
SILVA (only NR);Bacteria;Cyanobacteria;Cyanobacteriia;Cyanobacteriales;Cyanobacteriaceae;Synechocystis SAG 90.79;	1	1	1	1	1	1	1	1	1	1	1
SILVA (only NR);Bacteria;Cyanobacteria;Cyanobacteriia;Cyanobacteriales;Cyanobacteriaceae;uncultured;	0.913043	0.956522	0.913043	0.913043	1	0.913043	0.913043	0.913043	0.913043	0.913043	1
SILVA (only NR);Bacteria;Cyanobacteria;Cyanobacteriia;Cyanobacteriales;Cyanobacteriales Incertae Sedis;	1	0.941176	1	1	1	1	1	1	1	1	1
SILVA (only NR);Bacteria;Cyanobacteria;Cyanobacteriia;Cyanobacteriales;Cyanobacteriales Incertae Sedis;Microseira Carmichael-Alabama;	1	1	1	1	1	1	1	1	1	1	1
SILVA (only NR);Bacteria;Cyanobacteria;Cyanobacteriia;Cyanobacteriales;Cyanobacteriales Incertae Sedis;Phormidium SAG 81.79;	1	1	1	1	1	1	1	1	1	1	1
SILVA (only NR);Bacteria;Cyanobacteria;Cyanobacteriia;Cyanobacteriales;Cyanobacteriales Incertae Sedis;uncultured;	1	1	1	1	1	1	1	1	1	1	1
SILVA (only NR);Bacteria;Cyanobacteria;Cyanobacteriia;Cyanobacteriales;Desertifilaceae;	0.967742	0.967742	0.935484	0.967742	1	0.935484	0.967742	0.967742	0.967742	0.967742	1
SILVA (only NR);Bacteria;Cyanobacteria;Cyanobacteriia;Cyanobacteriales;Desertifilaceae;CENA533;	1	1	1	1	1	1	1	1	1	1	1
SILVA (only NR);Bacteria;Cyanobacteria;Cyanobacteriia;Cyanobacteriales;Desertifilaceae;Desertifilum KR2012-2;	1	1	1	1	1	1	1	1	1	1	1
SILVA (only NR);Bacteria;Cyanobacteria;Cyanobacteriia;Cyanobacteriales;Desertifilaceae;Hormoscilla SI04-45;	0.916667	1	0.833333	0.916667	1	0.833333	0.916667	0.916667	0.916667	0.916667	1
SILVA (only NR);Bacteria;Cyanobacteria;Cyanobacteriia;Cyanobacteriales;Desertifilaceae;Oscillatoria SAG8.92;	1	0.5	1	1	1	1	1	1	1	1	1
SILVA (only NR);Bacteria;Cyanobacteria;Cyanobacteriia;Cyanobacteriales;Desertifilaceae;Oscillatoria;	1	1	1	1	1	1	1	1	1	1	1
SILVA (only NR);Bacteria;Cyanobacteria;Cyanobacteriia;Cyanobacteriales;Desertifilaceae;Roseofilum AO1-A;	1	1	1	1	1	1	1	1	1	1	1
SILVA (only NR);Bacteria;Cyanobacteria;Cyanobacteriia;Cyanobacteriales;Geitlerinemaceae;	0.925926	1	0.925926	0.962963	0.962963	0.925926	0.925926	0.925926	0.925926	0.962963	0.962963
SILVA (only NR);Bacteria;Cyanobacteria;Cyanobacteriia;Cyanobacteriales;Geitlerinemaceae;Geitlerinema PCC-7105;	0.909091	1	0.909091	0.954545	0.954545	0.909091	0.909091	0.909091	0.909091	0.954545	0.954545
SILVA (only NR);Bacteria;Cyanobacteria;Cyanobacteriia;Cyanobacteriales;Geitlerinemaceae;Geitlerinema PCC-9228;	1	1	1	1	1	1	1	1	1	1	1
SILVA (only NR);Bacteria;Cyanobacteria;Cyanobacteriia;Cyanobacteriales;Gloeocapsaceae;	1	1	1	1	1	1	1	1	1	1	1
SILVA (only NR);Bacteria;Cyanobacteria;Cyanobacteriia;Cyanobacteriales;Gloeocapsaceae;Gleocapsa;	1	1	1	1	1	1	1	1	1	1	1
SILVA (only NR);Bacteria;Cyanobacteria;Cyanobacteriia;Cyanobacteriales;Microcystaceae;	0.945055	0.978022	0.917582	0.972527	0.972527	0.934066	0.945055	0.945055	0.945055	0.978022	0.978022
SILVA (only NR);Bacteria;Cyanobacteria;Cyanobacteriia;Cyanobacteriales;Microcystaceae;Aphanotece;	1	1	1	1	1	1	1	1	1	1	1
SILVA (only NR);Bacteria;Cyanobacteria;Cyanobacteriia;Cyanobacteriales;Microcystaceae;Atelocyanobacterium (UCYN-A);	1	1	1	1	1	1	1	1	1	1	1
SILVA (only NR);Bacteria;Cyanobacteria;Cyanobacteriia;Cyanobacteriales;Microcystaceae;Chalicogloea CCALA 975;	1	1	0.909091	1	1	0.909091	1	1	1	1	1
SILVA (only NR);Bacteria;Cyanobacteria;Cyanobacteriia;Cyanobacteriales;Microcystaceae;Crocosphaera;	1	1	1	1	1	1	1	1	1	1	1
SILVA (only NR);Bacteria;Cyanobacteria;Cyanobacteriia;Cyanobacteriales;Microcystaceae;Cyanothece ATCC 51142 (UCYN-C);	1	1	1	1	1	1	1	1	1	1	1
SILVA (only NR);Bacteria;Cyanobacteria;Cyanobacteriia;Cyanobacteriales;Microcystaceae;Cyanothece PCC-7424;	1	1	1	1	1	1	1	1	1	1	1
SILVA (only NR);Bacteria;Cyanobacteria;Cyanobacteriia;Cyanobacteriales;Microcystaceae;Cyanothece PCC-8801;	1	1	1	1	1	1	1	1	1	1	1
SILVA (only NR);Bacteria;Cyanobacteria;Cyanobacteriia;Cyanobacteriales;Microcystaceae;Gloeothece PCC-6501;	1	1	1	1	1	1	1	1	1	1	1
SILVA (only NR);Bacteria;Cyanobacteria;Cyanobacteriia;Cyanobacteriales;Microcystaceae;Merismopedia 0BB39S01;	0.666667	1	0.666667	0.666667	1	0.666667	0.666667	0.666667	0.666667	0.666667	1
SILVA (only NR);Bacteria;Cyanobacteria;Cyanobacteriia;Cyanobacteriales;Microcystaceae;Microcystis PCC-7914;	0.90411	0.945205	0.890411	0.972603	0.931507	0.90411	0.90411	0.90411	0.90411	0.986301	0.945205
SILVA (only NR);Bacteria;Cyanobacteria;Cyanobacteriia;Cyanobacteriales;Microcystaceae;Pleurocapsa PCC-7327;	1	1	1	1	1	1	1	1	1	1	1
SILVA (only NR);Bacteria;Cyanobacteria;Cyanobacteriia;Cyanobacteriales;Microcystaceae;SU2 symbiont group;	1	1	1	1	1	1	1	1	1	1	1
SILVA (only NR);Bacteria;Cyanobacteria;Cyanobacteriia;Cyanobacteriales;Microcystaceae;Snowella 0TU37S04;	1	1	1	1	1	1	1	1	1	1	1
SILVA (only NR);Bacteria;Cyanobacteria;Cyanobacteriia;Cyanobacteriales;Microcystaceae;Synechocystis BDHKU-20401;	0.833333	1	0.75	0.833333	1	0.833333	0.833333	0.833333	0.833333	0.833333	1
SILVA (only NR);Bacteria;Cyanobacteria;Cyanobacteriia;Cyanobacteriales;Microcystaceae;Synechocystis CCALA 700;	1	1	1	1	1	1	1	1	1	1	1
SILVA (only NR);Bacteria;Cyanobacteria;Cyanobacteriia;Cyanobacteriales;Microcystaceae;Synechocystis PCC-6803;	1	1	0.962963	1	1	1	1	1	1	1	1
SILVA (only NR);Bacteria;Cyanobacteria;Cyanobacteriia;Cyanobacteriales;Microcystaceae;UCYN-C;	1	1	1	1	1	1	1	1	1	1	1
SILVA (only NR);Bacteria;Cyanobacteria;Cyanobacteriia;Cyanobacteriales;Microcystaceae;uncultured;	1	1	1	1	1	1	1	1	1	1	1
SILVA (only NR);Bacteria;Cyanobacteria;Cyanobacteriia;Cyanobacteriales;Nostocaceae;	0.975275	0.984432	0.96337	0.979853	0.989927	0.96978	0.975275	0.975275	0.975275	0.979853	0.989927
SILVA (only NR);Bacteria;Cyanobacteria;Cyanobacteriia;Cyanobacteriales;Nostocaceae;Aetokthonos AEL04;	1	1	1	1	1	1	1	1	1	1	1
SILVA (only NR);Bacteria;Cyanobacteria;Cyanobacteriia;Cyanobacteriales;Nostocaceae;Anabaena BECID22;	1	1	1	1	1	1	1	1	1	1	1
SILVA (only NR);Bacteria;Cyanobacteria;Cyanobacteriia;Cyanobacteriales;Nostocaceae;Anabaena HBU1;	1	1	1	1	1	1	1	1	1	1	1
SILVA (only NR);Bacteria;Cyanobacteria;Cyanobacteriia;Cyanobacteriales;Nostocaceae;Anabaena PCC-7108;	1	1	1	1	1	1	1	1	1	1	1
SILVA (only NR);Bacteria;Cyanobacteria;Cyanobacteriia;Cyanobacteriales;Nostocaceae;Anabaena PCC-7122;	1	1	1	1	1	1	1	1	1	1	1
SILVA (only NR);Bacteria;Cyanobacteria;Cyanobacteriia;Cyanobacteriales;Nostocaceae;Anabaena XPORK15F;	1	1	1	1	1	1	1	1	1	1	1
SILVA (only NR);Bacteria;Cyanobacteria;Cyanobacteriia;Cyanobacteriales;Nostocaceae;Ancylothrix 8PC;	1	1	1	1	1	1	1	1	1	1	1
SILVA (only NR);Bacteria;Cyanobacteria;Cyanobacteriia;Cyanobacteriales;Nostocaceae;Aphanizomenon MDT14a;	0.909091	0.909091	0.909091	0.909091	1	0.909091	0.909091	0.909091	0.909091	0.909091	1
SILVA (only NR);Bacteria;Cyanobacteria;Cyanobacteriia;Cyanobacteriales;Nostocaceae;Aphanizomenon NIES81;	0.962963	1	0.962963	0.962963	1	0.962963	0.962963	0.962963	0.962963	0.962963	1
SILVA (only NR);Bacteria;Cyanobacteria;Cyanobacteriia;Cyanobacteriales;Nostocaceae;Calothrix PCC-6303;	0.955056	0.977528	0.932584	0.966292	0.988764	0.94382	0.955056	0.955056	0.955056	0.966292	0.988764
SILVA (only NR);Bacteria;Cyanobacteria;Cyanobacteriia;Cyanobacteriales;Nostocaceae;Calothrix PCC-7507;	1	1	1	1	1	1	1	1	1	1	1
SILVA (only NR);Bacteria;Cyanobacteria;Cyanobacteriia;Cyanobacteriales;Nostocaceae;Calothrix PMC232.04;	1	1	1	1	1	1	1	1	1	1	1
SILVA (only NR);Bacteria;Cyanobacteria;Cyanobacteriia;Cyanobacteriales;Nostocaceae;Calothrix UAM 374;	1	1	0.909091	1	1	0.909091	1	1	1	1	1
SILVA (only NR);Bacteria;Cyanobacteria;Cyanobacteriia;Cyanobacteriales;Nostocaceae;Chlorogloeopsis PCC-7518;	1	1	1	1	1	1	1	1	1	1	1
SILVA (only NR);Bacteria;Cyanobacteria;Cyanobacteriia;Cyanobacteriales;Nostocaceae;Cuspidothrix LMECYA 163;	1	1	1	1	1	1	1	1	1	1	1
SILVA (only NR);Bacteria;Cyanobacteria;Cyanobacteriia;Cyanobacteriales;Nostocaceae;Cylindrospermopsis CRJ1;	0.941176	1	0.941176	0.941176	1	0.941176	0.941176	0.941176	0.941176	0.941176	1
SILVA (only NR);Bacteria;Cyanobacteria;Cyanobacteriia;Cyanobacteriales;Nostocaceae;Cylindrospermum CENA33;	1	1	1	1	1	1	1	1	1	1	1
SILVA (only NR);Bacteria;Cyanobacteria;Cyanobacteriia;Cyanobacteriales;Nostocaceae;Cylindrospermum NQAIF308;	1	1	1	1	1	1	1	1	1	1	1
SILVA (only NR);Bacteria;Cyanobacteria;Cyanobacteriia;Cyanobacteriales;Nostocaceae;Cylindrospermum PCC-7417;	1	1	1	1	1	1	1	1	1	1	1
SILVA (only NR);Bacteria;Cyanobacteria;Cyanobacteriia;Cyanobacteriales;Nostocaceae;Cylindrospermum PMC238.04;	1	1	1	1	1	1	1	1	1	1	1
SILVA (only NR);Bacteria;Cyanobacteria;Cyanobacteriia;Cyanobacteriales;Nostocaceae;Cylindrospermum SAG 11.82;	1	1	1	1	1	1	1	1	1	1	1
SILVA (only NR);Bacteria;Cyanobacteria;Cyanobacteriia;Cyanobacteriales;Nostocaceae;Desmonostoc PCC-6302;	1	1	1	1	1	1	1	1	1	1	1
SILVA (only NR);Bacteria;Cyanobacteria;Cyanobacteriia;Cyanobacteriales;Nostocaceae;Desmonostoc PCC-7422;	0.947368	0.947368	0.947368	0.947368	0.973684	0.947368	0.947368	0.947368	0.947368	0.947368	0.973684
SILVA (only NR);Bacteria;Cyanobacteria;Cyanobacteriia;Cyanobacteriales;Nostocaceae;Dolichospermum NIES41;	1	0.980769	1	1	1	1	1	1	1	1	1
SILVA (only NR);Bacteria;Cyanobacteria;Cyanobacteriia;Cyanobacteriales;Nostocaceae;Ewamiania TS0513;	0.5	1	0.5	1	0.5	0.5	0.5	0.5	0.5	1	0.5
SILVA (only NR);Bacteria;Cyanobacteria;Cyanobacteriia;Cyanobacteriales;Nostocaceae;Fischerella CENA298;	1	1	1	1	1	1	1	1	1	1	1
SILVA (only NR);Bacteria;Cyanobacteria;Cyanobacteriia;Cyanobacteriales;Nostocaceae;Fischerella PCC-9339;	0.981481	0.981481	0.962963	0.981481	0.981481	0.962963	0.981481	0.981481	0.981481	0.981481	0.981481
SILVA (only NR);Bacteria;Cyanobacteria;Cyanobacteriia;Cyanobacteriales;Nostocaceae;Fortiea PCC-7126;	1	1	1	1	1	1	1	1	1	1	1
SILVA (only NR);Bacteria;Cyanobacteria;Cyanobacteriia;Cyanobacteriales;Nostocaceae;Gloeotrichia PYH6;	1	1	1	1	1	1	1	1	1	1	1
SILVA (only NR);Bacteria;Cyanobacteria;Cyanobacteriia;Cyanobacteriales;Nostocaceae;Gloeotrichia SAG 32.84;	0.666667	1	0.666667	0.666667	1	0.666667	0.666667	0.666667	0.666667	0.666667	1
SILVA (only NR);Bacteria;Cyanobacteria;Cyanobacteriia;Cyanobacteriales;Nostocaceae;Halotia CENA158;	1	1	1	1	1	1	1	1	1	1	1
SILVA (only NR);Bacteria;Cyanobacteria;Cyanobacteriia;Cyanobacteriales;Nostocaceae;Iphinoe LOS-B1;	1	1	1	1	1	1	1	1	1	1	1
SILVA (only NR);Bacteria;Cyanobacteria;Cyanobacteriia;Cyanobacteriales;Nostocaceae;Mastigocladopsis PCC-10914;	0.944444	1	0.944444	0.944444	1	0.944444	0.944444	0.944444	0.944444	0.944444	1
SILVA (only NR);Bacteria;Cyanobacteria;Cyanobacteriia;Cyanobacteriales;Nostocaceae;Mastigocoleus BC008;	1	1	1	1	1	1	1	1	1	1	1
SILVA (only NR);Bacteria;Cyanobacteria;Cyanobacteriia;Cyanobacteriales;Nostocaceae;Nodularia PCC-9350;	1	1	1	1	1	1	1	1	1	1	1
SILVA (only NR);Bacteria;Cyanobacteria;Cyanobacteriia;Cyanobacteriales;Nostocaceae;Nostoc 0708;	1	1	1	1	1	1	1	1	1	1	1
SILVA (only NR);Bacteria;Cyanobacteria;Cyanobacteriia;Cyanobacteriales;Nostocaceae;Nostoc BDU-40302;	0.857143	1	0.857143	0.857143	1	0.857143	0.857143	0.857143	0.857143	0.857143	1
SILVA (only NR);Bacteria;Cyanobacteria;Cyanobacteriia;Cyanobacteriales;Nostocaceae;Nostoc PCC-7107;	0.979167	0.895833	0.9375	0.979167	1	0.958333	0.979167	0.979167	0.979167	0.979167	1
SILVA (only NR);Bacteria;Cyanobacteria;Cyanobacteriia;Cyanobacteriales;Nostocaceae;Nostoc PCC-73102;	0.986207	0.993103	0.986207	0.986207	0.993103	0.986207	0.986207	0.986207	0.986207	0.986207	0.993103
SILVA (only NR);Bacteria;Cyanobacteria;Cyanobacteriia;Cyanobacteriales;Nostocaceae;Nostoc PCC-7524;	0.927273	0.981818	0.927273	0.963636	0.927273	0.927273	0.927273	0.927273	0.927273	0.963636	0.927273
SILVA (only NR);Bacteria;Cyanobacteria;Cyanobacteriia;Cyanobacteriales;Nostocaceae;Nostoc PCC-8976;	1	1	0.967742	1	1	1	1	1	1	1	1
SILVA (only NR);Bacteria;Cyanobacteria;Cyanobacteriia;Cyanobacteriales;Nostocaceae;Nostoc SAG 60.79;	1	1	1	1	1	1	1	1	1	1	1
SILVA (only NR);Bacteria;Cyanobacteria;Cyanobacteriia;Cyanobacteriales;Nostocaceae;Petalonema ANT.LG2.8;	1	1	1	1	1	1	1	1	1	1	1
SILVA (only NR);Bacteria;Cyanobacteria;Cyanobacteriia;Cyanobacteriales;Nostocaceae;Phyllonema CENA325;	1	1	1	1	1	1	1	1	1	1	1
SILVA (only NR);Bacteria;Cyanobacteria;Cyanobacteriia;Cyanobacteriales;Nostocaceae;Richelia HH01;	1	1	1	1	1	1	1	1	1	1	1
SILVA (only NR);Bacteria;Cyanobacteria;Cyanobacteriia;Cyanobacteriales;Nostocaceae;Rivularia PCC-7116;	0.904762	1	0.857143	0.904762	0.952381	0.880952	0.904762	0.904762	0.904762	0.904762	0.952381
SILVA (only NR);Bacteria;Cyanobacteria;Cyanobacteriia;Cyanobacteriales;Nostocaceae;Scytonema PCC-7110;	0.947368	1	0.947368	1	1	0.947368	0.947368	0.947368	0.947368	1	1
SILVA (only NR);Bacteria;Cyanobacteria;Cyanobacteriia;Cyanobacteriales;Nostocaceae;Scytonema UCFS19;	1	1	1	1	1	1	1	1	1	1	1
SILVA (only NR);Bacteria;Cyanobacteria;Cyanobacteriia;Cyanobacteriales;Nostocaceae;Scytonema UTEX 2349;	0.972973	1	0.972973	0.972973	1	0.972973	0.972973	0.972973	0.972973	0.972973	1
SILVA (only NR);Bacteria;Cyanobacteria;Cyanobacteriia;Cyanobacteriales;Nostocaceae;Scytonema VB-61278;	1	0.96	0.96	1	1	1	1	1	1	1	1
SILVA (only NR);Bacteria;Cyanobacteria;Cyanobacteriia;Cyanobacteriales;Nostocaceae;Sphaerospermopsis BCCUSP55;	1	1	0.961538	1	1	1	1	1	1	1	1
SILVA (only NR);Bacteria;Cyanobacteria;Cyanobacteriia;Cyanobacteriales;Nostocaceae;Stigonema SAG 48.90;	1	1	1	1	1	1	1	1	1	1	1
SILVA (only NR);Bacteria;Cyanobacteria;Cyanobacteriia;Cyanobacteriales;Nostocaceae;Synechococcus PCC-7902;	1	1	1	1	1	1	1	1	1	1	1
SILVA (only NR);Bacteria;Cyanobacteria;Cyanobacteriia;Cyanobacteriales;Nostocaceae;Tolypothrix;	1	0.984127	0.984127	1	1	0.984127	1	1	1	1	1
SILVA (only NR);Bacteria;Cyanobacteria;Cyanobacteriia;Cyanobacteriales;Nostocaceae;Trichormus HINDAK 2001-4;	1	1	0.8	1	1	1	1	1	1	1	1
SILVA (only NR);Bacteria;Cyanobacteria;Cyanobacteriia;Cyanobacteriales;Nostocaceae;uncultured;	1	0.966667	1	1	1	1	1	1	1	1	1
SILVA (only NR);Bacteria;Cyanobacteria;Cyanobacteriia;Cyanobacteriales;Oscillatoriaceae;	0.969231	0.969231	0.938462	0.953846	0.969231	0.969231	0.969231	0.969231	0.969231	0.953846	0.969231
SILVA (only NR);Bacteria;Cyanobacteria;Cyanobacteriia;Cyanobacteriales;Oscillatoriaceae;Oscillatoria PCC-10802;	1	1	1	0.952381	0.952381	1	1	1	1	0.952381	0.952381
SILVA (only NR);Bacteria;Cyanobacteria;Cyanobacteriia;Cyanobacteriales;Oscillatoriaceae;Oscillatoria PCC-6304;	1	0.894737	0.894737	1	1	1	1	1	1	1	1
SILVA (only NR);Bacteria;Cyanobacteria;Cyanobacteriia;Cyanobacteriales;Oscillatoriaceae;Oxynema BDU 92071;	0.8	1	0.8	0.8	0.8	0.8	0.8	0.8	0.8	0.8	0.8
SILVA (only NR);Bacteria;Cyanobacteria;Cyanobacteriia;Cyanobacteriales;Oscillatoriaceae;Phormidium ETS-05;	1	1	1	1	1	1	1	1	1	1	1
SILVA (only NR);Bacteria;Cyanobacteria;Cyanobacteriia;Cyanobacteriales;Oscillatoriaceae;Planktothricoides SR001;	0.888889	1	0.888889	0.888889	1	0.888889	0.888889	0.888889	0.888889	0.888889	1
SILVA (only NR);Bacteria;Cyanobacteria;Cyanobacteriia;Cyanobacteriales;Oscillatoriaceae;uncultured;	1	1	1	1	1	1	1	1	1	1	1
SILVA (only NR);Bacteria;Cyanobacteria;Cyanobacteriia;Cyanobacteriales;Paraspirulinaceae;	0.935484	0.983871	0.919355	0.935484	0.983871	0.919355	0.935484	0.935484	0.935484	0.935484	0.983871
SILVA (only NR);Bacteria;Cyanobacteria;Cyanobacteriia;Cyanobacteriales;Paraspirulinaceae;ESFC-1;	0.692308	0.923077	0.615385	0.769231	1	0.615385	0.692308	0.692308	0.692308	0.769231	1
SILVA (only NR);Bacteria;Cyanobacteria;Cyanobacteriia;Cyanobacteriales;Paraspirulinaceae;Halospirulina CCC Baja-95 Cl.2;	1	1	1	1	1	1	1	1	1	1	1
SILVA (only NR);Bacteria;Cyanobacteria;Cyanobacteriia;Cyanobacteriales;Paraspirulinaceae;Spirulina CCC Snake P-Y-85;	1	1	1	0.916667	0.916667	1	1	1	1	0.916667	0.916667
SILVA (only NR);Bacteria;Cyanobacteria;Cyanobacteriia;Cyanobacteriales;Paraspirulinaceae;Spirulina DRTO-55.2;	1	1	1	1	1	1	1	1	1	1	1
SILVA (only NR);Bacteria;Cyanobacteria;Cyanobacteriia;Cyanobacteriales;Paraspirulinaceae;Spirulina P7;	1	1	1	1	1	1	1	1	1	1	1
SILVA (only NR);Bacteria;Cyanobacteria;Cyanobacteriia;Cyanobacteriales;Paraspirulinaceae;Spirulina PCC-6313;	1	1	1	1	1	1	1	1	1	1	1
SILVA (only NR);Bacteria;Cyanobacteria;Cyanobacteriia;Cyanobacteriales;Paraspirulinaceae;Spirulina PCC-9445;	1	1	1	1	1	1	1	1	1	1	1
SILVA (only NR);Bacteria;Cyanobacteria;Cyanobacteriia;Cyanobacteriales;Paraspirulinaceae;uncultured;	1	1	1	1	1	1	1	1	1	1	1
SILVA (only NR);Bacteria;Cyanobacteria;Cyanobacteriia;Cyanobacteriales;Phormidiaceae;	0.967427	0.973941	0.95114	0.973941	0.993485	0.960912	0.967427	0.967427	0.967427	0.973941	0.993485
SILVA (only NR);Bacteria;Cyanobacteria;Cyanobacteriia;Cyanobacteriales;Phormidiaceae;Aerosakkonema Lao26;	1	1	1	1	1	1	1	1	1	1	1
SILVA (only NR);Bacteria;Cyanobacteria;Cyanobacteriia;Cyanobacteriales;Phormidiaceae;Arthrospira PCC-7345;	0.947368	0.947368	0.921053	0.973684	1	0.947368	0.947368	0.947368	0.947368	0.973684	1
SILVA (only NR);Bacteria;Cyanobacteria;Cyanobacteriia;Cyanobacteriales;Phormidiaceae;Cephalothrix SAG 75.79;	1	0.928571	1	1	1	1	1	1	1	1	1
SILVA (only NR);Bacteria;Cyanobacteria;Cyanobacteriia;Cyanobacteriales;Phormidiaceae;Kamptonema PCC-6407;	1	1	1	1	1	1	1	1	1	1	1
SILVA (only NR);Bacteria;Cyanobacteria;Cyanobacteriia;Cyanobacteriales;Phormidiaceae;Lyngbya PCC-7419;	0.863636	0.931818	0.840909	0.863636	0.954545	0.863636	0.863636	0.863636	0.863636	0.863636	0.954545
SILVA (only NR);Bacteria;Cyanobacteria;Cyanobacteriia;Cyanobacteriales;Phormidiaceae;Phormidium IAM M-71;	1	1	0.941176	1	1	0.941176	1	1	1	1	1
SILVA (only NR);Bacteria;Cyanobacteria;Cyanobacteriia;Cyanobacteriales;Phormidiaceae;Planktothrix NIVA-CYA 15;	1	0.983607	1	1	1	1	1	1	1	1	1
SILVA (only NR);Bacteria;Cyanobacteria;Cyanobacteriia;Cyanobacteriales;Phormidiaceae;Trichocoleus SAG 26.92;	1	1	1	1	1	1	1	1	1	1	1
SILVA (only NR);Bacteria;Cyanobacteria;Cyanobacteriia;Cyanobacteriales;Phormidiaceae;Trichodesmium IMS101;	1	1	0.975	1	1	1	1	1	1	1	1
SILVA (only NR);Bacteria;Cyanobacteria;Cyanobacteriia;Cyanobacteriales;Phormidiaceae;Tychonema CCAP 1459-11B;	0.964912	0.982456	0.947368	0.982456	1	0.947368	0.964912	0.964912	0.964912	0.982456	1
SILVA (only NR);Bacteria;Cyanobacteria;Cyanobacteriia;Cyanobacteriales;Phormidiaceae;uncultured;	1	1	1	1	1	1	1	1	1	1	1
SILVA (only NR);Bacteria;Cyanobacteria;Cyanobacteriia;Cyanobacteriales;Prochloraceae;	1	1	1	1	1	1	1	1	1	1	1
SILVA (only NR);Bacteria;Cyanobacteria;Cyanobacteriia;Cyanobacteriales;Prochloraceae;Prochloron P1-Palau;	1	1	1	1	1	1	1	1	1	1	1
SILVA (only NR);Bacteria;Cyanobacteria;Cyanobacteriia;Cyanobacteriales;Rubidibacteraceae;	0.955056	0.988764	0.921348	0.921348	0.94382	0.932584	0.955056	0.955056	0.955056	0.910112	0.94382
SILVA (only NR);Bacteria;Cyanobacteria;Cyanobacteriia;Cyanobacteriales;Rubidibacteraceae;Dactylococcopsis PCC-8305;	0.95122	0.987805	0.914634	0.914634	0.939024	0.926829	0.95122	0.95122	0.95122	0.902439	0.939024
SILVA (only NR);Bacteria;Cyanobacteria;Cyanobacteriia;Cyanobacteriales;Rubidibacteraceae;Rubidibacter KORDI 51-2;	1	1	1	1	1	1	1	1	1	1	1
SILVA (only NR);Bacteria;Cyanobacteria;Cyanobacteriia;Cyanobacteriales;Rubidibacteraceae;uncultured;	1	1	1	1	1	1	1	1	1	1	1
SILVA (only NR);Bacteria;Cyanobacteria;Cyanobacteriia;Cyanobacteriales;Xenococcaceae;	0.95935	0.98374	0.943089	0.95935	1	0.943089	0.95935	0.95935	0.95935	0.95935	1
SILVA (only NR);Bacteria;Cyanobacteria;Cyanobacteriia;Cyanobacteriales;Xenococcaceae;Chroococcidiopsis PCC-6712;	1	1	1	1	1	1	1	1	1	1	1
SILVA (only NR);Bacteria;Cyanobacteria;Cyanobacteriia;Cyanobacteriales;Xenococcaceae;Chroococcopsis;	1	1	1	1	1	1	1	1	1	1	1
SILVA (only NR);Bacteria;Cyanobacteria;Cyanobacteriia;Cyanobacteriales;Xenococcaceae;Foliisarcina;	1	1	1	1	1	1	1	1	1	1	1
SILVA (only NR);Bacteria;Cyanobacteria;Cyanobacteriia;Cyanobacteriales;Xenococcaceae;Gloeocapsopsis BDHKU 35101;	1	1	1	1	1	1	1	1	1	1	1
SILVA (only NR);Bacteria;Cyanobacteria;Cyanobacteriia;Cyanobacteriales;Xenococcaceae;Myxosarcina GI1;	1	1	1	1	1	1	1	1	1	1	1
SILVA (only NR);Bacteria;Cyanobacteria;Cyanobacteriia;Cyanobacteriales;Xenococcaceae;Pleurocapsa PCC-7319;	1	1	0.965517	1	1	0.965517	1	1	1	1	1
SILVA (only NR);Bacteria;Cyanobacteria;Cyanobacteriia;Cyanobacteriales;Xenococcaceae;Stanieria PCC-7437;	1	1	1	1	1	1	1	1	1	1	1
SILVA (only NR);Bacteria;Cyanobacteria;Cyanobacteriia;Cyanobacteriales;Xenococcaceae;Xenococcus CRM;	1	1	1	1	1	1	1	1	1	1	1
SILVA (only NR);Bacteria;Cyanobacteria;Cyanobacteriia;Cyanobacteriales;Xenococcaceae;Xenococcus PCC-7305;	0.944444	1	0.944444	0.944444	1	0.944444	0.944444	0.944444	0.944444	0.944444	1
SILVA (only NR);Bacteria;Cyanobacteria;Cyanobacteriia;Cyanobacteriales;Xenococcaceae;uncultured;	0.826087	0.913043	0.826087	0.826087	1	0.826087	0.826087	0.826087	0.826087	0.826087	1
SILVA (only NR);Bacteria;Cyanobacteria;Cyanobacteriia;Cyanobacteriales;uncultured;	0.96875	0.992188	0.9375	0.976562	0.984375	0.953125	0.96875	0.96875	0.96875	0.96875	0.984375
SILVA (only NR);Bacteria;Cyanobacteria;Cyanobacteriia;Eurycoccales;	1	0.95122	1	1	1	1	1	1	1	1	1
SILVA (only NR);Bacteria;Cyanobacteria;Cyanobacteriia;Eurycoccales;Eurycoccales Incertae Sedis;	1	0.9	1	1	1	1	1	1	1	1	1
SILVA (only NR);Bacteria;Cyanobacteria;Cyanobacteriia;Eurycoccales;Eurycoccales Incertae Sedis;Candidatus Gloeomargarita;	1	0.916667	1	1	1	1	1	1	1	1	1
SILVA (only NR);Bacteria;Cyanobacteria;Cyanobacteriia;Eurycoccales;Eurycoccales Incertae Sedis;Synechococcus PCC-7336;	1	0.875	1	1	1	1	1	1	1	1	1
SILVA (only NR);Bacteria;Cyanobacteria;Cyanobacteriia;Eurycoccales;Leptococcaceae;	1	1	1	1	1	1	1	1	1	1	1
SILVA (only NR);Bacteria;Cyanobacteria;Cyanobacteriia;Eurycoccales;Leptococcaceae;Leptococcus JA-3-3Ab;	1	1	1	1	1	1	1	1	1	1	1
SILVA (only NR);Bacteria;Cyanobacteria;Cyanobacteriia;Eurycoccales;uncultured;	1	1	1	1	1	1	1	1	1	1	1
SILVA (only NR);Bacteria;Cyanobacteria;Cyanobacteriia;Fr127;	1	1	1	1	1	1	1	1	1	1	1
SILVA (only NR);Bacteria;Cyanobacteria;Cyanobacteriia;Geitlerinematales;	1	1	1	1	1	1	1	1	1	1	1
SILVA (only NR);Bacteria;Cyanobacteria;Cyanobacteriia;Geitlerinematales;Geitlerinemataceae;	1	1	1	1	1	1	1	1	1	1	1
SILVA (only NR);Bacteria;Cyanobacteria;Cyanobacteriia;Geitlerinematales;Geitlerinemataceae;Geitlerinema;	1	1	1	1	1	1	1	1	1	1	1
SILVA (only NR);Bacteria;Cyanobacteria;Cyanobacteriia;Gloeobacterales;	1	1	1	1	1	1	1	1	1	1	1
SILVA (only NR);Bacteria;Cyanobacteria;Cyanobacteriia;Gloeobacterales;Gloeobacteraceae;	1	1	1	1	1	1	1	1	1	1	1
SILVA (only NR);Bacteria;Cyanobacteria;Cyanobacteriia;Gloeobacterales;Gloeobacteraceae;Gloeobacter PCC-7421;	1	1	1	1	1	1	1	1	1	1	1
SILVA (only NR);Bacteria;Cyanobacteria;Cyanobacteriia;Leptolyngbyales;	0.963158	0.984211	0.963158	0.973684	0.989474	0.963158	0.963158	0.963158	0.963158	0.973684	0.994737
SILVA (only NR);Bacteria;Cyanobacteria;Cyanobacteriia;Leptolyngbyales;Leptolyngbyaceae;	0.963158	0.984211	0.963158	0.973684	0.989474	0.963158	0.963158	0.963158	0.963158	0.973684	0.994737
SILVA (only NR);Bacteria;Cyanobacteria;Cyanobacteriia;Leptolyngbyales;Leptolyngbyaceae;Alkalinema CENA528;	1	1	1	1	1	1	1	1	1	1	1
SILVA (only NR);Bacteria;Cyanobacteria;Cyanobacteriia;Leptolyngbyales;Leptolyngbyaceae;Arthronema SAG 12.89;	1	0.75	1	1	1	1	1	1	1	1	1
SILVA (only NR);Bacteria;Cyanobacteria;Cyanobacteriia;Leptolyngbyales;Leptolyngbyaceae;BMM02;	1	1	1	1	1	1	1	1	1	1	1
SILVA (only NR);Bacteria;Cyanobacteria;Cyanobacteriia;Leptolyngbyales;Leptolyngbyaceae;Chamaesiphon PCC-7430;	1	1	1	1	1	1	1	1	1	1	1
SILVA (only NR);Bacteria;Cyanobacteria;Cyanobacteriia;Leptolyngbyales;Leptolyngbyaceae;Greenland-10;	1	1	1	1	1	1	1	1	1	1	1
SILVA (only NR);Bacteria;Cyanobacteria;Cyanobacteriia;Leptolyngbyales;Leptolyngbyaceae;HAVOmat113;	1	1	1	1	1	1	1	1	1	1	1
SILVA (only NR);Bacteria;Cyanobacteria;Cyanobacteriia;Leptolyngbyales;Leptolyngbyaceae;JSC-12;	1	1	1	1	1	1	1	1	1	1	1
SILVA (only NR);Bacteria;Cyanobacteria;Cyanobacteriia;Leptolyngbyales;Leptolyngbyaceae;LB3-76;	1	1	1	1	1	1	1	1	1	1	1
SILVA (only NR);Bacteria;Cyanobacteria;Cyanobacteriia;Leptolyngbyales;Leptolyngbyaceae;Leptolyngbya BN43;	1	1	1	1	1	1	1	1	1	1	1
SILVA (only NR);Bacteria;Cyanobacteria;Cyanobacteriia;Leptolyngbyales;Leptolyngbyaceae;Leptolyngbya Es-Yyy1000;	0.8	0.8	0.8	0.8	1	0.8	0.8	0.8	0.8	0.8	1
SILVA (only NR);Bacteria;Cyanobacteria;Cyanobacteriia;Leptolyngbyales;Leptolyngbyaceae;Leptolyngbya FYG;	1	1	1	1	1	1	1	1	1	1	1
SILVA (only NR);Bacteria;Cyanobacteria;Cyanobacteriia;Leptolyngbyales;Leptolyngbyaceae;Leptolyngbya PCC-6306;	0.971429	1	0.971429	0.971429	1	0.971429	0.971429	0.971429	0.971429	0.971429	1
SILVA (only NR);Bacteria;Cyanobacteria;Cyanobacteriia;Leptolyngbyales;Leptolyngbyaceae;Leptolyngbya SAG 2411;	1	1	1	1	1	1	1	1	1	1	1
SILVA (only NR);Bacteria;Cyanobacteria;Cyanobacteriia;Leptolyngbyales;Leptolyngbyaceae;Limnolyngbya CHAB4449;	1	1	1	1	1	1	1	1	1	1	1
SILVA (only NR);Bacteria;Cyanobacteria;Cyanobacteriia;Leptolyngbyales;Leptolyngbyaceae;MIZ36;	1	1	1	1	1	1	1	1	1	1	1
SILVA (only NR);Bacteria;Cyanobacteria;Cyanobacteriia;Leptolyngbyales;Leptolyngbyaceae;Pantalinema;	0.75	0.75	0.75	0.75	1	0.75	0.75	0.75	0.75	0.75	1
SILVA (only NR);Bacteria;Cyanobacteria;Cyanobacteriia;Leptolyngbyales;Leptolyngbyaceae;Phormidesmis ANT.L52.6;	1	1	1	1	1	1	1	1	1	1	1
SILVA (only NR);Bacteria;Cyanobacteria;Cyanobacteriia;Leptolyngbyales;Leptolyngbyaceae;Scytolyngbya XSP1;	1	1	1	1	1	1	1	1	1	1	1
SILVA (only NR);Bacteria;Cyanobacteria;Cyanobacteriia;Leptolyngbyales;Leptolyngbyaceae;TG-45;	1	1	1	1	1	1	1	1	1	1	1
SILVA (only NR);Bacteria;Cyanobacteria;Cyanobacteriia;Leptolyngbyales;Leptolyngbyaceae;YB-42;	0.6	1	0.6	0.6	1	0.6	0.6	0.6	0.6	0.6	1
SILVA (only NR);Bacteria;Cyanobacteria;Cyanobacteriia;Leptolyngbyales;Leptolyngbyaceae;YT-3;	1	1	1	1	1	1	1	1	1	1	1
SILVA (only NR);Bacteria;Cyanobacteria;Cyanobacteriia;Leptolyngbyales;Leptolyngbyaceae;uncultured;	0.909091	1	0.909091	1	0.909091	0.909091	0.909091	0.909091	0.909091	1	0.954545
SILVA (only NR);Bacteria;Cyanobacteria;Cyanobacteriia;Limnotrichales;	1	0.939394	0.969697	1	1	0.969697	1	1	1	1	1
SILVA (only NR);Bacteria;Cyanobacteria;Cyanobacteriia;Limnotrichales;Limnotrichaceae;	1	0.939394	0.969697	1	1	0.969697	1	1	1	1	1
SILVA (only NR);Bacteria;Cyanobacteria;Cyanobacteriia;Limnotrichales;Limnotrichaceae;Limnothrix;	1	0.939394	0.969697	1	1	0.969697	1	1	1	1	1
SILVA (only NR);Bacteria;Cyanobacteria;Cyanobacteriia;Oxyphotobacteria Incertae Sedis;	0.950893	0.979911	0.928571	0.962054	0.962054	0.944196	0.950893	0.950893	0.950893	0.962054	0.962054
SILVA (only NR);Bacteria;Cyanobacteria;Cyanobacteriia;Oxyphotobacteria Incertae Sedis;Unknown Family;	0.950893	0.979911	0.928571	0.962054	0.962054	0.944196	0.950893	0.950893	0.950893	0.962054	0.962054
SILVA (only NR);Bacteria;Cyanobacteria;Cyanobacteriia;Oxyphotobacteria Incertae Sedis;Unknown Family;CENA359;	1	0.923077	1	1	1	1	1	1	1	1	1
SILVA (only NR);Bacteria;Cyanobacteria;Cyanobacteriia;Oxyphotobacteria Incertae Sedis;Unknown Family;CENA384;	1	1	1	1	1	1	1	1	1	1	1
SILVA (only NR);Bacteria;Cyanobacteria;Cyanobacteriia;Oxyphotobacteria Incertae Sedis;Unknown Family;CENA518;	1	1	1	1	1	1	1	1	1	1	1
SILVA (only NR);Bacteria;Cyanobacteria;Cyanobacteriia;Oxyphotobacteria Incertae Sedis;Unknown Family;Calothrix KVSF5;	1	1	1	1	1	1	1	1	1	1	1
SILVA (only NR);Bacteria;Cyanobacteria;Cyanobacteriia;Oxyphotobacteria Incertae Sedis;Unknown Family;EcFYyy-200;	1	1	1	1	1	1	1	1	1	1	1
SILVA (only NR);Bacteria;Cyanobacteria;Cyanobacteriia;Oxyphotobacteria Incertae Sedis;Unknown Family;Geitlerinema PCC-8501;	0.888889	1	0.888889	0.888889	1	0.888889	0.888889	0.888889	0.888889	0.888889	1
SILVA (only NR);Bacteria;Cyanobacteria;Cyanobacteriia;Oxyphotobacteria Incertae Sedis;Unknown Family;Leptolyngbya ANT.L52.2;	0.979167	1	0.979167	0.979167	1	0.979167	0.979167	0.979167	0.979167	0.979167	1
SILVA (only NR);Bacteria;Cyanobacteria;Cyanobacteriia;Oxyphotobacteria Incertae Sedis;Unknown Family;Leptolyngbya ANT.L67.1;	1	1	1	1	1	1	1	1	1	1	1
SILVA (only NR);Bacteria;Cyanobacteria;Cyanobacteriia;Oxyphotobacteria Incertae Sedis;Unknown Family;Leptolyngbya EcFYyyy-00;	1	1	1	1	1	1	1	1	1	1	1
SILVA (only NR);Bacteria;Cyanobacteria;Cyanobacteriia;Oxyphotobacteria Incertae Sedis;Unknown Family;Leptolyngbya LEGE-06070;	0.666667	1	0.666667	0.666667	1	0.666667	0.666667	0.666667	0.666667	0.666667	1
SILVA (only NR);Bacteria;Cyanobacteria;Cyanobacteriia;Oxyphotobacteria Incertae Sedis;Unknown Family;Leptolyngbya RV74;	1	1	1	1	1	1	1	1	1	1	1
SILVA (only NR);Bacteria;Cyanobacteria;Cyanobacteriia;Oxyphotobacteria Incertae Sedis;Unknown Family;Leptolyngbya VRUC 135;	0.928571	1	0.928571	0.964286	0.964286	0.928571	0.928571	0.928571	0.928571	0.964286	0.964286
SILVA (only NR);Bacteria;Cyanobacteria;Cyanobacteriia;Oxyphotobacteria Incertae Sedis;Unknown Family;MTP1;	1	1	1	1	1	1	1	1	1	1	1
SILVA (only NR);Bacteria;Cyanobacteria;Cyanobacteriia;Oxyphotobacteria Incertae Sedis;Unknown Family;Oscillatoria SAG 1459-8;	1	1	1	0.833333	0.833333	1	1	1	1	0.833333	0.833333
SILVA (only NR);Bacteria;Cyanobacteria;Cyanobacteriia;Oxyphotobacteria Incertae Sedis;Unknown Family;Phormidium CYN64;	1	1	1	1	1	1	1	1	1	1	1
SILVA (only NR);Bacteria;Cyanobacteria;Cyanobacteriia;Oxyphotobacteria Incertae Sedis;Unknown Family;Phormidium SAG 37.90;	0.9375	1	0.9375	1	0.9375	0.9375	0.9375	0.9375	0.9375	1	0.9375
SILVA (only NR);Bacteria;Cyanobacteria;Cyanobacteriia;Oxyphotobacteria Incertae Sedis;Unknown Family;Pseudanabaena NgrPSln22;	1	1	1	1	1	1	1	1	1	1	1
SILVA (only NR);Bacteria;Cyanobacteria;Cyanobacteriia;Oxyphotobacteria Incertae Sedis;Unknown Family;uncultured;	0.934498	0.965066	0.89083	0.956332	0.943231	0.921397	0.934498	0.934498	0.934498	0.956332	0.943231
SILVA (only NR);Bacteria;Cyanobacteria;Cyanobacteriia;Phormidesmiales;	0.983871	0.975806	0.975806	0.987903	0.987903	0.983871	0.983871	0.983871	0.983871	0.987903	0.987903
SILVA (only NR);Bacteria;Cyanobacteria;Cyanobacteriia;Phormidesmiales;Nodosilineaceae;	0.984496	0.96124	0.976744	0.984496	0.984496	0.984496	0.984496	0.984496	0.984496	0.984496	0.984496
SILVA (only NR);Bacteria;Cyanobacteria;Cyanobacteriia;Phormidesmiales;Nodosilineaceae;Halomicronema C2206;	1	1	1	1	1	1	1	1	1	1	1
SILVA (only NR);Bacteria;Cyanobacteria;Cyanobacteriia;Phormidesmiales;Nodosilineaceae;Halomicronema TFEP1;	1	1	1	1	1	1	1	1	1	1	1
SILVA (only NR);Bacteria;Cyanobacteria;Cyanobacteriia;Phormidesmiales;Nodosilineaceae;Halomicronema;	1	1	1	1	1	1	1	1	1	1	1
SILVA (only NR);Bacteria;Cyanobacteria;Cyanobacteriia;Phormidesmiales;Nodosilineaceae;Leptolyngbya PCC-6406;	1	1	1	1	1	1	1	1	1	1	1
SILVA (only NR);Bacteria;Cyanobacteria;Cyanobacteriia;Phormidesmiales;Nodosilineaceae;MBIC10086;	1	1	1	1	1	1	1	1	1	1	1
SILVA (only NR);Bacteria;Cyanobacteria;Cyanobacteriia;Phormidesmiales;Nodosilineaceae;Nodosilinea PCC-7104;	0.988636	0.977273	0.977273	0.977273	0.977273	0.988636	0.988636	0.988636	0.988636	0.977273	0.977273
SILVA (only NR);Bacteria;Cyanobacteria;Cyanobacteriia;Phormidesmiales;Nodosilineaceae;uncultured;	0.944444	0.833333	0.944444	1	1	0.944444	0.944444	0.944444	0.944444	1	1
SILVA (only NR);Bacteria;Cyanobacteria;Cyanobacteriia;Phormidesmiales;Phormidesmiaceae;	0.982906	0.991453	0.974359	0.991453	0.991453	0.982906	0.982906	0.982906	0.982906	0.991453	0.991453
SILVA (only NR);Bacteria;Cyanobacteria;Cyanobacteriia;Phormidesmiales;Phormidesmiaceae;Acrophormium PCC-7375;	1	1	1	1	1	1	1	1	1	1	1
SILVA (only NR);Bacteria;Cyanobacteria;Cyanobacteriia;Phormidesmiales;Phormidesmiaceae;Phormidesmis ANT.LACV5.1;	1	1	1	1	1	1	1	1	1	1	1
SILVA (only NR);Bacteria;Cyanobacteria;Cyanobacteriia;Phormidesmiales;Phormidesmiaceae;Phormidium MBIC10002;	1	1	1	1	1	1	1	1	1	1	1
SILVA (only NR);Bacteria;Cyanobacteria;Cyanobacteriia;Phormidesmiales;Phormidesmiaceae;Phormidium MBIC10003;	1	1	1	1	1	1	1	1	1	1	1
SILVA (only NR);Bacteria;Cyanobacteria;Cyanobacteriia;Phormidesmiales;Phormidesmiaceae;uncultured;	0.777778	0.888889	0.666667	0.888889	0.888889	0.777778	0.777778	0.777778	0.777778	0.888889	0.888889
SILVA (only NR);Bacteria;Cyanobacteria;Cyanobacteriia;Phormidesmiales;uncultured;	1	1	1	1	1	1	1	1	1	1	1
SILVA (only NR);Bacteria;Cyanobacteria;Cyanobacteriia;Pseudanabaenales;	1	0.989583	1	1	1	1	1	1	1	1	1
SILVA (only NR);Bacteria;Cyanobacteria;Cyanobacteriia;Pseudanabaenales;Pseudanabaenaceae;	1	0.989583	1	1	1	1	1	1	1	1	1
SILVA (only NR);Bacteria;Cyanobacteria;Cyanobacteriia;Pseudanabaenales;Pseudanabaenaceae;Pseudanabaena PCC-6802;	1	1	1	1	1	1	1	1	1	1	1
SILVA (only NR);Bacteria;Cyanobacteria;Cyanobacteriia;Pseudanabaenales;Pseudanabaenaceae;Pseudanabaena PCC-7367;	1	1	1	1	1	1	1	1	1	1	1
SILVA (only NR);Bacteria;Cyanobacteria;Cyanobacteriia;Pseudanabaenales;Pseudanabaenaceae;Pseudanabaena PCC-7403;	1	1	1	1	1	1	1	1	1	1	1
SILVA (only NR);Bacteria;Cyanobacteria;Cyanobacteriia;Pseudanabaenales;Pseudanabaenaceae;Pseudanabaena PCC-7429;	1	1	1	1	1	1	1	1	1	1	1
SILVA (only NR);Bacteria;Cyanobacteria;Cyanobacteriia;Pseudanabaenales;Pseudanabaenaceae;Synechococcus PCC-7502;	1	1	1	1	1	1	1	1	1	1	1
SILVA (only NR);Bacteria;Cyanobacteria;Cyanobacteriia;Pseudanabaenales;Pseudanabaenaceae;uncultured;	1	0.966667	1	1	1	1	1	1	1	1	1
SILVA (only NR);Bacteria;Cyanobacteria;Cyanobacteriia;RD011;	0.857143	1	0.857143	0.857143	1	0.857143	0.857143	0.857143	0.857143	0.857143	1
SILVA (only NR);Bacteria;Cyanobacteria;Cyanobacteriia;RD017;	1	1	0.923077	1	0.923077	1	1	1	1	1	0.923077
SILVA (only NR);Bacteria;Cyanobacteria;Cyanobacteriia;SepB-3;	1	1	1	1	1	1	1	1	1	1	1
SILVA (only NR);Bacteria;Cyanobacteria;Cyanobacteriia;Synechococcales;	0.927176	0.941385	0.902309	0.975133	0.943162	0.921847	0.927176	0.927176	0.927176	0.976909	0.944938
SILVA (only NR);Bacteria;Cyanobacteria;Cyanobacteriia;Synechococcales;Cyanobiaceae;	0.924386	0.937618	0.897921	0.975425	0.939509	0.918715	0.924386	0.924386	0.924386	0.977316	0.941399
SILVA (only NR);Bacteria;Cyanobacteria;Cyanobacteriia;Synechococcales;Cyanobiaceae;Cyanobium PCC-6307;	0.970588	0.970588	0.95098	0.970588	0.995098	0.960784	0.970588	0.970588	0.970588	0.97549	0.995098
SILVA (only NR);Bacteria;Cyanobacteria;Cyanobacteriia;Synechococcales;Cyanobiaceae;Prochlorococcus MIT9313;	0.852941	0.845588	0.786765	1	0.838235	0.852941	0.852941	0.852941	0.852941	1	0.845588
SILVA (only NR);Bacteria;Cyanobacteria;Cyanobacteriia;Synechococcales;Cyanobiaceae;Synechococcus CC9902;	0.922619	0.964286	0.916667	0.958333	0.952381	0.916667	0.922619	0.922619	0.922619	0.958333	0.952381
SILVA (only NR);Bacteria;Cyanobacteria;Cyanobacteriia;Synechococcales;Cyanobiaceae;Synechococcus MBIC10613;	1	1	1	1	1	1	1	1	1	1	1
SILVA (only NR);Bacteria;Cyanobacteria;Cyanobacteriia;Synechococcales;Cyanobiaceae;[Synechococcus] spongiarum group;	1	1	1	1	1	1	1	1	1	1	1
SILVA (only NR);Bacteria;Cyanobacteria;Cyanobacteriia;Synechococcales;Prochlorotrichaceae;	1	1	1	1	1	1	1	1	1	1	1
SILVA (only NR);Bacteria;Cyanobacteria;Cyanobacteriia;Synechococcales;Prochlorotrichaceae;Prochlorothrix PCC-9006;	1	1	1	1	1	1	1	1	1	1	1
SILVA (only NR);Bacteria;Cyanobacteria;Cyanobacteriia;Synechococcales;Synechococcaceae;	0.933333	1	0.933333	0.933333	1	0.933333	0.933333	0.933333	0.933333	0.933333	1
SILVA (only NR);Bacteria;Cyanobacteria;Cyanobacteriia;Synechococcales;Synechococcaceae;Microcystis NIES42;	1	1	1	1	1	1	1	1	1	1	1
SILVA (only NR);Bacteria;Cyanobacteria;Cyanobacteriia;Synechococcales;Synechococcaceae;Synechococcus PCC-7942;	1	1	1	1	1	1	1	1	1	1	1
SILVA (only NR);Bacteria;Cyanobacteria;Cyanobacteriia;Synechococcales;Synechococcaceae;uncultured;	0.666667	1	0.666667	0.666667	1	0.666667	0.666667	0.666667	0.666667	0.666667	1
SILVA (only NR);Bacteria;Cyanobacteria;Cyanobacteriia;Synechococcales;Synechococcales Incertae Sedis;	1	1	1	1	1	1	1	1	1	1	1
SILVA (only NR);Bacteria;Cyanobacteria;Cyanobacteriia;Synechococcales;Synechococcales Incertae Sedis;Schizothrix LEGE 07164;	1	1	1	1	1	1	1	1	1	1	1
SILVA (only NR);Bacteria;Cyanobacteria;Cyanobacteriia;Thermosynechococcales;	0.979167	0.979167	0.9375	1	0.979167	0.979167	0.979167	0.979167	0.979167	0.979167	0.979167
SILVA (only NR);Bacteria;Cyanobacteria;Cyanobacteriia;Thermosynechococcales;Acaryochloridaceae;	1	1	0.833333	1	1	1	1	1	1	1	1
SILVA (only NR);Bacteria;Cyanobacteria;Cyanobacteriia;Thermosynechococcales;Acaryochloridaceae;Acaryochloris MBIC11017;	1	1	0.833333	1	1	1	1	1	1	1	1
SILVA (only NR);Bacteria;Cyanobacteria;Cyanobacteriia;Thermosynechococcales;Thermosynechococcaceae;	0.972222	0.972222	0.972222	1	0.972222	0.972222	0.972222	0.972222	0.972222	0.972222	0.972222
SILVA (only NR);Bacteria;Cyanobacteria;Cyanobacteriia;Thermosynechococcales;Thermosynechococcaceae;Cyanothece PCC 7425;	1	1	1	1	1	1	1	1	1	1	1
SILVA (only NR);Bacteria;Cyanobacteria;Cyanobacteriia;Thermosynechococcales;Thermosynechococcaceae;Loriellopsis LF-B5;	0.833333	0.833333	0.833333	1	0.833333	0.833333	0.833333	0.833333	0.833333	0.833333	0.833333
SILVA (only NR);Bacteria;Cyanobacteria;Cyanobacteriia;Thermosynechococcales;Thermosynechococcaceae;Synechococcus IR11;	1	1	1	1	1	1	1	1	1	1	1
SILVA (only NR);Bacteria;Cyanobacteria;Cyanobacteriia;Thermosynechococcales;Thermosynechococcaceae;Synechococcus PCC-6312;	1	1	1	1	1	1	1	1	1	1	1
SILVA (only NR);Bacteria;Cyanobacteria;Cyanobacteriia;Thermosynechococcales;Thermosynechococcaceae;Synechococcus;	1	1	1	1	1	1	1	1	1	1	1
SILVA (only NR);Bacteria;Cyanobacteria;Cyanobacteriia;Thermosynechococcales;Thermosynechococcaceae;Thermosynechococcus BP-1;	1	1	1	1	1	1	1	1	1	1	1
SILVA (only NR);Bacteria;Cyanobacteria;Cyanobacteriia;Thermosynechococcales;Thermosynechococcaceae;uncultured;	1	1	1	1	1	1	1	1	1	1	1
SILVA (only NR);Bacteria;Cyanobacteria;Cyanobacteriia;uncultured;	1	1	1	1	1	1	1	1	1	1	1
SILVA (only NR);Bacteria;Cyanobacteria;Sericytochromatia;	0.963855	1	0.951807	0.963855	1	0.963855	0.963855	0.963855	0.963855	0.963855	1
SILVA (only NR);Bacteria;Cyanobacteria;Vampirivibrionia;	0.967611	0.987854	0.95749	0.967611	0.995951	0.963563	0.967611	0.967611	0.967611	0.967611	0.997976
SILVA (only NR);Bacteria;Cyanobacteria;Vampirivibrionia;Caenarcaniphilales;	1	1	1	1	1	1	1	1	1	1	1
SILVA (only NR);Bacteria;Cyanobacteria;Vampirivibrionia;Gastranaerophilales;	0.962963	0.981481	0.953704	0.966049	0.996914	0.959877	0.962963	0.962963	0.962963	0.966049	1
SILVA (only NR);Bacteria;Cyanobacteria;Vampirivibrionia;Obscuribacterales;	0.974026	1	0.961039	0.974026	1	0.961039	0.974026	0.974026	0.974026	0.974026	1
SILVA (only NR);Bacteria;Cyanobacteria;Vampirivibrionia;Obscuribacterales;Obscuribacteraceae;	0.974026	1	0.961039	0.974026	1	0.961039	0.974026	0.974026	0.974026	0.974026	1
SILVA (only NR);Bacteria;Cyanobacteria;Vampirivibrionia;Obscuribacterales;Obscuribacteraceae;Candidatus Obscuribacter;	1	1	1	1	1	1	1	1	1	1	1
SILVA (only NR);Bacteria;Cyanobacteria;Vampirivibrionia;Vampirovibrionales;	0.972973	1	0.959459	0.959459	0.986486	0.972973	0.972973	0.972973	0.972973	0.959459	0.986486
SILVA (only NR);Bacteria;Cyanobacteria;Vampirivibrionia;Vampirovibrionales;Vampirovibrionaceae;	0.942857	1	0.914286	0.914286	0.971429	0.942857	0.942857	0.942857	0.942857	0.914286	0.971429
SILVA (only NR);Bacteria;Cyanobacteria;Vampirivibrionia;Vampirovibrionales;Vampirovibrionaceae;Vampirovibrio;	0.904762	1	0.904762	0.904762	1	0.904762	0.904762	0.904762	0.904762	0.904762	1
SILVA (only NR);Bacteria;DTB120;	0.987179	1	0.961538	0.987179	1	0.987179	0.987179	0.987179	0.987179	0.987179	1
SILVA (only NR);Bacteria;Dadabacteria;	0.97093	0.988372	0.959302	0.965116	0.994186	0.965116	0.97093	0.97093	0.97093	0.97093	0.994186
SILVA (only NR);Bacteria;Dadabacteria;Dadabacteriia;	0.97093	0.988372	0.959302	0.965116	0.994186	0.965116	0.97093	0.97093	0.97093	0.97093	0.994186
SILVA (only NR);Bacteria;Dadabacteria;Dadabacteriia;Dadabacteriales;	0.97093	0.988372	0.959302	0.965116	0.994186	0.965116	0.97093	0.97093	0.97093	0.97093	0.994186
SILVA (only NR);Bacteria;Deferribacterota;	0.966102	0.991525	0.957627	0.974576	0.983051	0.966102	0.966102	0.966102	0.966102	0.974576	0.983051
SILVA (only NR);Bacteria;Deferribacterota;Deferribacteres;	0.966102	0.991525	0.957627	0.974576	0.983051	0.966102	0.966102	0.966102	0.966102	0.974576	0.983051
SILVA (only NR);Bacteria;Deferribacterota;Deferribacteres;Deferribacterales;	0.966102	0.991525	0.957627	0.974576	0.983051	0.966102	0.966102	0.966102	0.966102	0.974576	0.983051
SILVA (only NR);Bacteria;Deferribacterota;Deferribacteres;Deferribacterales;Deferribacteraceae;	0.966102	0.991525	0.957627	0.974576	0.983051	0.966102	0.966102	0.966102	0.966102	0.974576	0.983051
SILVA (only NR);Bacteria;Deferribacterota;Deferribacteres;Deferribacterales;Deferribacteraceae;Calditerrivibrio;	1	1	1	1	1	1	1	1	1	1	1
SILVA (only NR);Bacteria;Deferribacterota;Deferribacteres;Deferribacterales;Deferribacteraceae;Deferribacter;	1	1	1	1	1	1	1	1	1	1	1
SILVA (only NR);Bacteria;Deferribacterota;Deferribacteres;Deferribacterales;Deferribacteraceae;Denitrovibrio;	1	1	1	1	1	1	1	1	1	1	1
SILVA (only NR);Bacteria;Deferribacterota;Deferribacteres;Deferribacterales;Deferribacteraceae;Flexistipes;	0.8	1	0.8	1	0.8	0.8	0.8	0.8	0.8	1	0.8
SILVA (only NR);Bacteria;Deferribacterota;Deferribacteres;Deferribacterales;Deferribacteraceae;Geovibrio;	0.875	1	0.75	0.875	0.875	0.875	0.875	0.875	0.875	0.875	0.875
SILVA (only NR);Bacteria;Deferribacterota;Deferribacteres;Deferribacterales;Deferribacteraceae;Mucispirillum;	0.923077	1	0.923077	0.923077	1	0.923077	0.923077	0.923077	0.923077	0.923077	1
SILVA (only NR);Bacteria;Deferribacterota;Deferribacteres;Deferribacterales;Deferribacteraceae;Seleniivibrio;	1	1	1	1	1	1	1	1	1	1	1
SILVA (only NR);Bacteria;Deferribacterota;Deferribacteres;Deferribacterales;Deferribacteraceae;uncultured;	1	0.98	1	1	1	1	1	1	1	1	1
SILVA (only NR);Bacteria;Deferrisomatota;	0.961538	1	0.923077	0.961538	1	0.961538	0.961538	0.961538	0.961538	0.961538	1
SILVA (only NR);Bacteria;Deferrisomatota;Defferrisomatia;	0.961538	1	0.923077	0.961538	1	0.961538	0.961538	0.961538	0.961538	0.961538	1
SILVA (only NR);Bacteria;Deferrisomatota;Defferrisomatia;Defferrisomatales;	0.961538	1	0.923077	0.961538	1	0.961538	0.961538	0.961538	0.961538	0.961538	1
SILVA (only NR);Bacteria;Deferrisomatota;Defferrisomatia;Defferrisomatales;Defferrisomataceae;	0.961538	1	0.923077	0.961538	1	0.961538	0.961538	0.961538	0.961538	0.961538	1
SILVA (only NR);Bacteria;Deferrisomatota;Defferrisomatia;Defferrisomatales;Defferrisomataceae;Deferrisoma;	0.961538	1	0.923077	0.961538	1	0.961538	0.961538	0.961538	0.961538	0.961538	1
SILVA (only NR);Bacteria;Deinococcota;	0.981971	0.986779	0.960337	0.978365	0.983173	0.980769	0.981971	0.981971	0.981971	0.978365	0.984375
SILVA (only NR);Bacteria;Deinococcota;Deinococci;	0.981971	0.986779	0.960337	0.978365	0.983173	0.980769	0.981971	0.981971	0.981971	0.978365	0.984375
SILVA (only NR);Bacteria;Deinococcota;Deinococci;Deinococcales;	0.982047	0.994614	0.956912	0.985637	0.983842	0.980251	0.982047	0.982047	0.982047	0.985637	0.985637
SILVA (only NR);Bacteria;Deinococcota;Deinococci;Deinococcales;Deinococcaceae;	0.993902	0.993902	0.969512	0.993902	0.993902	0.990854	0.993902	0.993902	0.993902	0.993902	0.993902
SILVA (only NR);Bacteria;Deinococcota;Deinococci;Deinococcales;Deinococcaceae;Deinobacterium;	1	1	1	1	1	1	1	1	1	1	1
SILVA (only NR);Bacteria;Deinococcota;Deinococci;Deinococcales;Deinococcaceae;Deinococcus;	0.993377	0.996689	0.966887	0.993377	0.993377	0.990066	0.993377	0.993377	0.993377	0.993377	0.993377
SILVA (only NR);Bacteria;Deinococcota;Deinococci;Deinococcales;Deinococcaceae;uncultured;	1	0.956522	1	1	1	1	1	1	1	1	1
SILVA (only NR);Bacteria;Deinococcota;Deinococci;Deinococcales;Trueperaceae;	0.965066	0.995633	0.938865	0.973799	0.969432	0.965066	0.965066	0.965066	0.965066	0.973799	0.973799
SILVA (only NR);Bacteria;Deinococcota;Deinococci;Deinococcales;Trueperaceae;Truepera;	0.965066	0.995633	0.938865	0.973799	0.969432	0.965066	0.965066	0.965066	0.965066	0.973799	0.973799
SILVA (only NR);Bacteria;Deinococcota;Deinococci;Thermales;	0.981818	0.970909	0.967273	0.963636	0.981818	0.981818	0.981818	0.981818	0.981818	0.963636	0.981818
SILVA (only NR);Bacteria;Deinococcota;Deinococci;Thermales;Thermaceae;	0.981818	0.970909	0.967273	0.963636	0.981818	0.981818	0.981818	0.981818	0.981818	0.963636	0.981818
SILVA (only NR);Bacteria;Deinococcota;Deinococci;Thermales;Thermaceae;Marinithermus;	1	1	1	1	1	1	1	1	1	1	1
SILVA (only NR);Bacteria;Deinococcota;Deinococci;Thermales;Thermaceae;Meiothermus;	0.965116	0.94186	0.965116	0.965116	1	0.965116	0.965116	0.965116	0.965116	0.965116	1
SILVA (only NR);Bacteria;Deinococcota;Deinococci;Thermales;Thermaceae;Oceanithermus;	1	1	1	1	1	1	1	1	1	1	1
SILVA (only NR);Bacteria;Deinococcota;Deinococci;Thermales;Thermaceae;Rhabdothermus;	1	1	1	1	1	1	1	1	1	1	1
SILVA (only NR);Bacteria;Deinococcota;Deinococci;Thermales;Thermaceae;Thermus;	0.988571	0.982857	0.965714	0.96	0.971429	0.988571	0.988571	0.988571	0.988571	0.96	0.971429
SILVA (only NR);Bacteria;Deinococcota;Deinococci;Thermales;Thermaceae;Vulcanithermus;	1	1	1	1	1	1	1	1	1	1	1
SILVA (only NR);Bacteria;Dependentiae;	0.974271	0.981132	0.97084	0.982847	0.986278	0.974271	0.974271	0.974271	0.974271	0.982847	0.986278
SILVA (only NR);Bacteria;Dependentiae;Babeliae;	0.974271	0.981132	0.97084	0.982847	0.986278	0.974271	0.974271	0.974271	0.974271	0.982847	0.986278
SILVA (only NR);Bacteria;Dependentiae;Babeliae;Babeliales;	0.974271	0.981132	0.97084	0.982847	0.986278	0.974271	0.974271	0.974271	0.974271	0.982847	0.986278
SILVA (only NR);Bacteria;Dependentiae;Babeliae;Babeliales;Babeliaceae;	0.970588	1	0.955882	0.985294	0.985294	0.970588	0.970588	0.970588	0.970588	0.985294	0.985294
SILVA (only NR);Bacteria;Dependentiae;Babeliae;Babeliales;Babeliaceae;Candidatus Babela;	1	1	1	1	1	1	1	1	1	1	1
SILVA (only NR);Bacteria;Dependentiae;Babeliae;Babeliales;UBA12409;	1	0.985294	0.985294	1	1	1	1	1	1	1	1
SILVA (only NR);Bacteria;Dependentiae;Babeliae;Babeliales;UBA12411;	0.941176	1	0.941176	1	1	0.941176	0.941176	0.941176	0.941176	1	1
SILVA (only NR);Bacteria;Dependentiae;Babeliae;Babeliales;Vermiphilaceae;	0.981043	0.962085	0.981043	0.995261	0.985782	0.981043	0.981043	0.981043	0.981043	0.995261	0.985782
SILVA (only NR);Bacteria;Desantisbacteria;	1	1	1	1	1	1	1	1	1	1	1
SILVA (only NR);Bacteria;Desulfobacterota;	0.965336	0.981069	0.949987	0.967767	0.981069	0.964953	0.965592	0.965592	0.965592	0.969174	0.981581
SILVA (only NR);Bacteria;Desulfobacterota;Desulfarculia;	1	0.931034	0.965517	0.965517	0.965517	1	1	1	1	0.965517	0.965517
SILVA (only NR);Bacteria;Desulfobacterota;Desulfarculia;Desulfarculales;	1	0.931034	0.965517	0.965517	0.965517	1	1	1	1	0.965517	0.965517
SILVA (only NR);Bacteria;Desulfobacterota;Desulfarculia;Desulfarculales;Desulfarculaceae;	1	0.928571	0.964286	0.964286	0.964286	1	1	1	1	0.964286	0.964286
SILVA (only NR);Bacteria;Desulfobacterota;Desulfarculia;Desulfarculales;Desulfarculaceae;Desulfarculus;	1	0.75	1	1	1	1	1	1	1	1	1
SILVA (only NR);Bacteria;Desulfobacterota;Desulfarculia;Desulfarculales;Desulfarculaceae;Desulfocarbo;	1	0.923077	1	1	1	1	1	1	1	1	1
SILVA (only NR);Bacteria;Desulfobacterota;Desulfarculia;Desulfarculales;Desulfarculaceae;Dethiosulfatarculus;	1	1	1	1	1	1	1	1	1	1	1
SILVA (only NR);Bacteria;Desulfobacterota;Desulfarculia;Desulfarculales;Desulfarculaceae;uncultured;	1	1	0.9	0.9	0.9	1	1	1	1	0.9	0.9
SILVA (only NR);Bacteria;Desulfobacterota;Desulfobaccia;	0.945946	1	0.945946	0.945946	1	0.945946	0.945946	0.945946	0.945946	0.945946	1
SILVA (only NR);Bacteria;Desulfobacterota;Desulfobaccia;Desulfobaccales;	0.945946	1	0.945946	0.945946	1	0.945946	0.945946	0.945946	0.945946	0.945946	1
SILVA (only NR);Bacteria;Desulfobacterota;Desulfobaccia;Desulfobaccales;Desulfobaccaceae;	0.945946	1	0.945946	0.945946	1	0.945946	0.945946	0.945946	0.945946	0.945946	1
SILVA (only NR);Bacteria;Desulfobacterota;Desulfobaccia;Desulfobaccales;Desulfobaccaceae;Desulfobacca;	0.945946	1	0.945946	0.945946	1	0.945946	0.945946	0.945946	0.945946	0.945946	1
SILVA (only NR);Bacteria;Desulfobacterota;Desulfobacteria;	0.95716	0.981753	0.93693	0.96549	0.973423	0.95716	0.957557	0.957557	0.957557	0.967077	0.974217
SILVA (only NR);Bacteria;Desulfobacterota;Desulfobacteria;Desulfatiglandales;	0.957494	0.986577	0.93736	0.961969	0.986577	0.957494	0.957494	0.957494	0.957494	0.964206	0.988814
SILVA (only NR);Bacteria;Desulfobacterota;Desulfobacteria;Desulfatiglandales;Desulfatiglandaceae;	0.957494	0.986577	0.93736	0.961969	0.986577	0.957494	0.957494	0.957494	0.957494	0.964206	0.988814
SILVA (only NR);Bacteria;Desulfobacterota;Desulfobacteria;Desulfatiglandales;Desulfatiglandaceae;Desulfatiglans;	0.957494	0.986577	0.93736	0.961969	0.986577	0.957494	0.957494	0.957494	0.957494	0.964206	0.988814
SILVA (only NR);Bacteria;Desulfobacterota;Desulfobacteria;Desulfobacterales;	0.957088	0.980714	0.936837	0.966249	0.970588	0.957088	0.95757	0.95757	0.95757	0.967695	0.97107
SILVA (only NR);Bacteria;Desulfobacterota;Desulfobacteria;Desulfobacterales;Desulfatiferula;	1	1	1	1	1	1	1	1	1	1	1
SILVA (only NR);Bacteria;Desulfobacterota;Desulfobacteria;Desulfobacterales;Desulfobacteraceae;	0.980723	0.985542	0.968675	0.983133	0.985542	0.980723	0.980723	0.980723	0.980723	0.987952	0.985542
SILVA (only NR);Bacteria;Desulfobacterota;Desulfobacteria;Desulfobacterales;Desulfobacteraceae;Candidatus Desulfamplus;	1	1	1	1	1	1	1	1	1	1	1
SILVA (only NR);Bacteria;Desulfobacterota;Desulfobacteria;Desulfobacterales;Desulfobacteraceae;Desulfobacter;	0.977011	0.954023	0.977011	0.988506	0.988506	0.977011	0.977011	0.977011	0.977011	0.988506	0.988506
SILVA (only NR);Bacteria;Desulfobacterota;Desulfobacteria;Desulfobacterales;Desulfobacteraceae;Desulfobacterium;	0.972973	0.972973	0.918919	0.972973	0.945946	0.972973	0.972973	0.972973	0.972973	1	0.945946
SILVA (only NR);Bacteria;Desulfobacterota;Desulfobacteria;Desulfobacterales;Desulfobacteraceae;Desulfobacula;	1	1	1	1	1	1	1	1	1	1	1
SILVA (only NR);Bacteria;Desulfobacterota;Desulfobacteria;Desulfobacterales;Desulfobacteraceae;Desulfobotulus;	1	1	1	1	1	1	1	1	1	1	1
SILVA (only NR);Bacteria;Desulfobacterota;Desulfobacteria;Desulfobacterales;Desulfobacteraceae;Desulfocella;	1	0.933333	1	1	1	1	1	1	1	1	1
SILVA (only NR);Bacteria;Desulfobacterota;Desulfobacteria;Desulfobacterales;Desulfobacteraceae;Desulfoconvexum;	0.933333	1	0.933333	0.933333	1	0.933333	0.933333	0.933333	0.933333	0.933333	1
SILVA (only NR);Bacteria;Desulfobacterota;Desulfobacteria;Desulfobacterales;Desulfobacteraceae;Desulfospira;	1	1	1	1	1	1	1	1	1	1	1
SILVA (only NR);Bacteria;Desulfobacterota;Desulfobacteria;Desulfobacterales;Desulfobacteraceae;Desulfotignum;	0.977273	1	0.931818	0.954545	0.954545	0.977273	0.977273	0.977273	0.977273	0.977273	0.954545
SILVA (only NR);Bacteria;Desulfobacterota;Desulfobacteria;Desulfobacterales;Desulfobacteraceae;uncultured;	0.987879	1	0.981818	0.993939	0.993939	0.987879	0.987879	0.987879	0.987879	0.993939	0.993939
SILVA (only NR);Bacteria;Desulfobacterota;Desulfobacteria;Desulfobacterales;Desulfococcaceae;	0.913043	0.958592	0.865424	0.944099	0.933747	0.913043	0.915114	0.915114	0.915114	0.94617	0.935818
SILVA (only NR);Bacteria;Desulfobacterota;Desulfobacteria;Desulfobacterales;Desulfococcaceae;Desulfococcus;	1	1	1	1	1	1	1	1	1	1	1
SILVA (only NR);Bacteria;Desulfobacterota;Desulfobacteria;Desulfobacterales;Desulfococcaceae;Desulfonema;	0.901709	0.974359	0.837607	0.940171	0.923077	0.901709	0.901709	0.901709	0.901709	0.940171	0.923077
SILVA (only NR);Bacteria;Desulfobacterota;Desulfobacteria;Desulfobacterales;Desulfococcaceae;uncultured;	0.920833	0.941667	0.8875	0.945833	0.941667	0.920833	0.925	0.925	0.925	0.95	0.945833
SILVA (only NR);Bacteria;Desulfobacterota;Desulfobacteria;Desulfobacterales;Desulfolunaceae;	0.923077	0.974359	0.923077	0.923077	0.974359	0.923077	0.923077	0.923077	0.923077	0.923077	0.974359
SILVA (only NR);Bacteria;Desulfobacterota;Desulfobacteria;Desulfobacterales;Desulfolunaceae;Desulfofaba;	0.909091	0.909091	0.909091	0.909091	1	0.909091	0.909091	0.909091	0.909091	0.909091	1
SILVA (only NR);Bacteria;Desulfobacterota;Desulfobacteria;Desulfobacterales;Desulfolunaceae;Desulfofrigus;	0.916667	1	0.916667	0.916667	1	0.916667	0.916667	0.916667	0.916667	0.916667	1
SILVA (only NR);Bacteria;Desulfobacterota;Desulfobacteria;Desulfobacterales;Desulfolunaceae;Desulfoluna;	1	1	1	1	1	1	1	1	1	1	1
SILVA (only NR);Bacteria;Desulfobacterota;Desulfobacteria;Desulfobacterales;Desulfolunaceae;uncultured;	0.916667	1	0.916667	0.916667	0.916667	0.916667	0.916667	0.916667	0.916667	0.916667	0.916667
SILVA (only NR);Bacteria;Desulfobacterota;Desulfobacteria;Desulfobacterales;Desulforegulaceae;	1	1	1	1	1	1	1	1	1	1	1
SILVA (only NR);Bacteria;Desulfobacterota;Desulfobacteria;Desulfobacterales;Desulforegulaceae;Desulforegula;	1	1	1	1	1	1	1	1	1	1	1
SILVA (only NR);Bacteria;Desulfobacterota;Desulfobacteria;Desulfobacterales;Desulfosarcinaceae;	0.968313	0.987884	0.955266	0.971109	0.979497	0.968313	0.968313	0.968313	0.968313	0.971109	0.979497
SILVA (only NR);Bacteria;Desulfobacterota;Desulfobacteria;Desulfobacterales;Desulfosarcinaceae;Algorimarina;	1	1	1	1	1	1	1	1	1	1	1
SILVA (only NR);Bacteria;Desulfobacterota;Desulfobacteria;Desulfobacterales;Desulfosarcinaceae;Candidatus Magnetananas;	1	1	1	1	1	1	1	1	1	1	1
SILVA (only NR);Bacteria;Desulfobacterota;Desulfobacteria;Desulfobacterales;Desulfosarcinaceae;Candidatus Magnetoglobus;	1	1	1	1	1	1	1	1	1	1	1
SILVA (only NR);Bacteria;Desulfobacterota;Desulfobacteria;Desulfobacterales;Desulfosarcinaceae;Candidatus Magnetomorum;	1	1	1	1	1	1	1	1	1	1	1
SILVA (only NR);Bacteria;Desulfobacterota;Desulfobacteria;Desulfobacterales;Desulfosarcinaceae;Desulfatibacillum;	0.928571	1	0.928571	1	0.928571	0.928571	0.928571	0.928571	0.928571	1	0.928571
SILVA (only NR);Bacteria;Desulfobacterota;Desulfobacteria;Desulfobacterales;Desulfosarcinaceae;Desulfatirhabdium;	0.911765	1	0.852941	0.882353	0.882353	0.911765	0.911765	0.911765	0.911765	0.882353	0.882353
SILVA (only NR);Bacteria;Desulfobacterota;Desulfobacteria;Desulfobacterales;Desulfosarcinaceae;Desulfatitalea;	0.954545	1	0.954545	1	0.954545	0.954545	0.954545	0.954545	0.954545	1	0.954545
SILVA (only NR);Bacteria;Desulfobacterota;Desulfobacteria;Desulfobacterales;Desulfosarcinaceae;Desulfonatronobacter;	1	0.9	1	1	1	1	1	1	1	1	1
SILVA (only NR);Bacteria;Desulfobacterota;Desulfobacteria;Desulfobacterales;Desulfosarcinaceae;Desulfosalsimonas;	1	1	1	1	1	1	1	1	1	1	1
SILVA (only NR);Bacteria;Desulfobacterota;Desulfobacteria;Desulfobacterales;Desulfosarcinaceae;Desulfosarcina;	0.955556	1	0.955556	0.933333	0.977778	0.955556	0.955556	0.955556	0.955556	0.933333	0.977778
SILVA (only NR);Bacteria;Desulfobacterota;Desulfobacteria;Desulfobacterales;Desulfosarcinaceae;Incertae Sedis;	0.942857	0.914286	0.942857	0.971429	0.971429	0.942857	0.942857	0.942857	0.942857	0.971429	0.971429
SILVA (only NR);Bacteria;Desulfobacterota;Desulfobacteria;Desulfobacterales;Desulfosarcinaceae;LCP-80;	1	0.960784	0.960784	1	1	1	1	1	1	1	1
SILVA (only NR);Bacteria;Desulfobacterota;Desulfobacteria;Desulfobacterales;Desulfosarcinaceae;SEEP-SRB1;	0.967105	0.990132	0.957237	0.963816	0.990132	0.967105	0.967105	0.967105	0.967105	0.963816	0.990132
SILVA (only NR);Bacteria;Desulfobacterota;Desulfobacteria;Desulfobacterales;Desulfosarcinaceae;Sva0081 sediment group;	0.980583	0.990291	0.946602	0.990291	0.980583	0.980583	0.980583	0.980583	0.980583	0.990291	0.980583
SILVA (only NR);Bacteria;Desulfobacterota;Desulfobacteria;Desulfobacterales;Desulfosarcinaceae;uncultured;	0.963455	0.993355	0.963455	0.966777	0.976744	0.963455	0.963455	0.963455	0.963455	0.966777	0.976744
SILVA (only NR);Bacteria;Desulfobacterota;Desulfobacteria;Desulfobacterales;uncultured;	0.956522	1	0.956522	0.956522	1	0.956522	0.956522	0.956522	0.956522	0.956522	1
SILVA (only NR);Bacteria;Desulfobacterota;Desulfobulbia;	0.973371	0.985985	0.957253	0.973371	0.989488	0.97267	0.973371	0.973371	0.973371	0.974071	0.990189
SILVA (only NR);Bacteria;Desulfobacterota;Desulfobulbia;Desulfobulbales;	0.973371	0.985985	0.957253	0.973371	0.989488	0.97267	0.973371	0.973371	0.973371	0.974071	0.990189
SILVA (only NR);Bacteria;Desulfobacterota;Desulfobulbia;Desulfobulbales;Desulfobulbaceae;	0.97561	0.97561	0.965854	0.97561	0.985366	0.97561	0.97561	0.97561	0.97561	0.978049	0.985366
SILVA (only NR);Bacteria;Desulfobacterota;Desulfobulbia;Desulfobulbales;Desulfobulbaceae;Candidatus Electronema;	1	1	1	1	1	1	1	1	1	1	1
SILVA (only NR);Bacteria;Desulfobacterota;Desulfobulbia;Desulfobulbales;Desulfobulbaceae;Candidatus Electrothrix;	1	1	1	1	1	1	1	1	1	1	1
SILVA (only NR);Bacteria;Desulfobacterota;Desulfobulbia;Desulfobulbales;Desulfobulbaceae;Desulfobulbus;	0.97619	0.980952	0.961905	0.966667	0.985714	0.97619	0.97619	0.97619	0.97619	0.971429	0.985714
SILVA (only NR);Bacteria;Desulfobacterota;Desulfobulbia;Desulfobulbales;Desulfobulbaceae;uncultured;	0.971098	0.965318	0.965318	0.982659	0.982659	0.971098	0.971098	0.971098	0.971098	0.982659	0.982659
SILVA (only NR);Bacteria;Desulfobacterota;Desulfobulbia;Desulfobulbales;Desulfocapsaceae;	0.974943	0.989749	0.955581	0.974943	0.989749	0.973804	0.974943	0.974943	0.974943	0.974943	0.990888
SILVA (only NR);Bacteria;Desulfobacterota;Desulfobulbia;Desulfobulbales;Desulfocapsaceae;Desulfocapsa;	0.943662	1	0.924883	0.943662	0.995305	0.943662	0.943662	0.943662	0.943662	0.938967	0.995305
[truncated: 3,341 more rows]

## Sheet: Table S3
Table S3. Evaluation of the resolution of different regions of the primer pairs included in this study through artificial communities. The artificial communities were based on genomes of species representative of bacterial communities typically found in adult microbiota.
[truncated: 25 more rows]

[truncated: 28 more sheets: Table S4, Table S5, Table S6, Table S7, Table S8, Table S9, Table S10, Table S11, Table S12, Table S13, Table S14, Table S15, Table S16, Table S17, Table S18, Table S19, Table S20, Table S21, Table S22, Table S23 …]
